# Supplementary material for: Multi-Element Assessment of Potentially Toxic and Essential Elements in New and Traditional Food Varieties in Sweden
Source: Foods. 2023 Apr 28;12(9):1831. doi: 10.3390/foods12091831 (PMC10178162; doi:10.3390/foods12091831)
Supplement: Supplementary file 1 [file foods-12-01831-s001.zip]

Archive with 1 entries (1 files):
- foods-2235224-supplementary.xlsx
