# Supplementary material for: Multi-Element Assessment of Potentially Toxic and Essential Elements in New and Traditional Food Varieties in Sweden
Source: Foods. 2023 Apr 28;12(9):1831. doi: 10.3390/foods12091831 (PMC10178162; doi:10.3390/foods12091831)
Supplement: Supplementary file 1 [file foods-12-01831-s001.zip › foods-2235224-supplementary.xlsx]

## Sheet: General information
General information about samples analyzed.
Table 1. Information about the samples analysed within this work; type of food, number of samples, year of sampling, and at which laboratory the samples have been analysed. Many of the samples have been collected within other projects at Swedish Food Agency, not with the aim to analyse levels of cadmium and other toxic elements. Those projects including references are also mentioned.
Food group and food item	Year of sampling and analyses	No. of samples	No. of elements analysed,	Speciation	If analysed also for other purposes including reference
			validated/ indicative
Ceral products
Pasta products	2014	104	8/10		-
Rice products	2015	115	17/ 28	iAs	Inorganic arsenic [23]
Bread	2016	50	16/48	iAs (N=3)	Vitamins and minerals [17]
Gluten free bread	2018	16	16/48	iAs	Vitamins and minerals [17]
Seeds
Pumpkin seeds, Sunflower seeds, Peanuts	2018	32	17		Vitamins and minerals [17]
Potato products
Potato products	2019	62	16/15		-
Vegetables
Ruccola	2019	15	16/55		Nitrate. Swedish sampling programme on contaminants [24]
New food*
Vegetarian protein products	2019	17**	8		Vitamins and minerals [17]
Quinoa, Teff flour ,Chia- and Psyllium seeds	2021	24	17/55		-
Algae products
Algae oils	2019	11	17/53		-
Algae sold as food	2019, 2021	13	17/53	iAs	-
Algae
Ulva	2020	10	20	iAs	Algea for food [25]
Saccharina Latissima	2021	4	17/55	iAs	Algea for food [26,27]
For comparison
Market basket samples	2015	55***	16/56	iAs	Essential and non-essential elements in composite samples [16]
* New food refers to food that is relatively new on the Swedish market and of which the consumption in Sweden is increasing or supposed to increase.
** Composite samples of same of one food item from different trademarks.
*** Composite samples of different food items in the same food group, 5 samples from each of 11 food groups.

## Sheet: S1. Algae, wild Ulva
Table S1. Wild Ulva*
Results for individual samples expressed in µg/kg if not other stated.
Samples collected by Sophie Steinhagen, Department of Marine Sciences, Gothenburg University, Sweden
Analyses of total elements are performed at Swedish Food Agency, Uppsala Sweden, 2020.
The expanded measurement uncertainties, MU, with a coverage factor k=2 and LOD based on 3 * standard deviation of blank measurements and total dilution factor of 625.
For comparison, levels of elements in composite market basket samples are presented.
												Validated results
Species of algae	GenBank accession no. tufA	Sample ID	Country	Collection Site	Latitude	Longitude	Collection date	Salinity, g/L	Temp, °C	O2, mg/L		iAs	As	Ag	Al	Cd	Co	Cr	Cu	Fe	Hg	Mn	Mo	Ni	Pb	Se	Sb****	Sn	Tl****	U****	V	Zn
											MU, %	19	20	19	53	26	33	52	15	16	29	15	21	39	28	26		9			27	12
											LOD	2	11	4	0.4	2	2	21	0.04	0.3	37/14	0.02	4	0.04	5/2,1	103		23			80	0.3
															mg/kg				mg/kg	mg/kg		mg/kg		mg/kg								mg/kg
Ulva fenestrata	OL421337	NO 65	Norway	Sandefjord_1	59.1127	10.2314	20200702	21.5	20.1	9.65		88.8865	5364.04	31.9467	72.4121	50.2484	165.497	268.028	23.5749	145.512	15.5695	28.0355	288.165	1.17668	347.33	366.513	12.6846	55.3833	10.8017	50.7184	2256.51	13.6665
Ulva fenestrata	OL421403	NO 145	Norway	Egersund	58.4374	5.90904	20200709	33.7	11.3	12.9		1208.72	6597.05	13.9965	58.0959	46.2765	187.981	704.724	3.6128	1297.33	< 14	7.67728	304.775	1.66081	403.857	266.039	8.24056	< 23	11.34	25.616	5356.12	8.29798
Ulva lacinulata	OL421423	SV 780	Sweden	Grebbestad	58.6836	11.258	20200625	20.9	22.6	10.15		734.192	7975.42	27.4265	55.3354	70.2522	227.504	824.334	14.0179	114.063	< 14	22.5402	226.161	2.36911	113.941	278.412	8.84377	23.4971	13.2417	42.7233	1956.45	21.2095
Ulva lacinulata	OL421432	SV 790	Sweden	Heestrand	58.5122	11.278	20200626	20.7	21	9.86		61.5763	4448.92	12.2204	93.2871	78.792	132.407	435.617	10.2795	118.712	< 14	18.3577	162.891	1.56696	152.486	184.187	10.2367	142.286	11.4759	35.0229	1080.03	13.95
Ulva lacinulata	OL421463	SV 821	Sweden	Falkenberg	56.9001	12.427	20200730	18.4	15.5	9.8		235.054	2895.26	19.3529	150.073	28.3875	750.168	300.882	1.96632	375.056	< 14	108.257	150.451	2.35651	409.811	179.391	10.37	< 23	12.7559	22.3608	1355.9	23.9135
Ulva intestinalis	OL421443	SV 801	Sweden	Tjärnö	58.8832	11.1178	20200627	22	13.9	10.86		17.9355	5819.74	37.1508	34.7334	80.7586	57.1182	206.378	2.63304	62.7922	23.848	8.431	201.388	0.943569	64.4006	155.352	13.6952	< 23	7.23764	29.4069	390.628	8.72839
Ulva intestinalis	OL421480	SV 840	Sweden	Vejbystrand	56.2975	12.7882	20200801	14.3	17	9.85		310.648	6239.34	20.7251	1540.14	52.7458	1036.94	2788.4	4.05937	4693.39	16.7441	148.944	296.967	2.22081	1061.44	1240.49	31.6357	281.168	40.4805	203.255	10865.9	37.6648
Ulva intestinalis	OL421507	SV 870	Sweden	Järnsida	56.3555	16.0824	20200806	7.6	19	10.67		70.3922	4814.58	16.0535	673.372	61.4749	280.114	509.557	2.02261	772.38	26.2216	210.217	150.074	1.0034	615.985	693.914	14.8749	68.4568	20.6984	121.733	1144.17	15.182
Ulva intestinalis	OL421513	SV 876	Sweden	Gryt	58.1284	16.8015	20200806	7	16.2	10.4		605.793	9829.59	21.0115	252.254	71.9847	131.582	788.634	5.22853	264.046	< 14	58.2934	138.486	0.993023	225.73	272.293	12.9727	< 23	10.6507	53.1308	413.852	21.6009
Ulva intestinalis	OL421545	SV 915	Sweden	Härnösand	62.6366	17.9389	20200808	3.5	19.3	10.42		454.234	5064.12	21.3832	227.122	172.721	540.01	639.589	6.37971	970.131	33.432	76.3571	225.294	1.6706	1302.38	688.205	12.758	49.4495	8.96588	82.4063	810.244	81.7602
For comparison, Market Basket 2015 Composite samples**												iAs	As	Ag	Al	Cd	Co	Cr	Cu	Fe	Hg	Mn	Mo	Ni	Pb	Se	Sb****	Sn****	Tl****	U****	V****	Zn
Vegetables												2***	< 2	< 1	0.2662	10.262	4.562	16.04	0.4448	3.0724	< 2	1.3184	75.94	0.03852	4.43	6.092	< 0.3	69.538	0.5134	1.716	1.5796	1.932
Cereals												9	10.545	2.423	3.0578	25.51	10.864	16.35	2.0173	15.8891	< 2	10.5484	408.6	0.1919	4.804	38.44	1.5572	9.985	0.8036	1.1486	4.563	12.9219
Potatoes												2***	< 2	1.0258	0.18112	25	5.586	9.548	0.8932	4.0508	< 2	1.2168	58.64	0.04628	< 2	< 6	0.4392	< 4	0.8034	2.054	2.0588	2.5826
															mg/kg				mg/kg	mg/kg		mg/kg		mg/kg								mg/kg
* Data from Stenhagen, S., Undeland, I., and Tooth, G. 2023. The potential of sea lettuces (Ulva, Chlorophyta) as sustainable resource in the Baltic Sea region. Manuscript.
** Mean values of five composite samples for each food category. Indicative results from this study and validated results from Swedish Food Agency, 2017. Market Basket 2015 – chemical analysis, exposure estimation and health-related assessment of nutrients and toxic compounds in Swedish food basket, Swedish National Food Agency Report: 26/2017. ISSN 1104-7089. Uppsala, Sweden. https://www.livsmed…
*** Kollander et al, 2019. Inorganic arsenic in food products on the Swedish market and a risk-based intake assessment. Science of the Total Environment 672 (2019) 525–535.
**** Indicative values.

## Sheet: S2. Market Basket Samples
Table S2. Market Basket samples
Mean values of five composite samples for each food category expressed in µg/kg if not other stated.
For completeness indicative results are presented together with previously published validated results*.
Analyses performed at ALS Scandinaiva AB, Luleå, Sweden.
The expanded measurement uncertainties (k=2) are between 10 and 50 % for low level elements and around 15 % for high level elements. LOD based on 3 * standard deviation of 9 blank measurements and total dilution factor of 100.
		Validated results*																		Indicative results**
Food category		iAs	As	Ag	Al	Cd	Co	Cr	Cu	Fe	Hg	Mn	Mo	Na	Ni	Pb	Se	Zn		Au	B	Ba	Be	Bi	Br	Ca	Ce	Cl	Cs	Dy	Er	Eu	Ga	Gd	Ge	Hf	Ho	I	Ir	K	La	Li	Lu	Mg	Nb	Nd	Os	P	Pd
	LOD	2	2	0.774777	0.05	0.3	4	6	0.006	0.03	2	0.006	1	0.001	8	2	6	0.05		0.547168	0.02	10.5946	0.217428	0.0423446	0.1	0.002	0.7	0.006	0.03	0.1	0.04	0.04	0.1	0.1	2	0.02	0.01	23.0054	0.251936	0.003	0.7	6	0.01	0.5	0.02	0.4	0.02	0.001	0.1
		µg/kg			mg/kg				mg/kg	mg/kg		mg/kg		g/kg				mg/kg			mg/kg				mg/kg	g/kg		g/kg												g/kg				mg/kg				g/kg
Cereals		9	10.545	2.423	3.0578	25.51	10.864	16.35	2.0173	15.8891	< 2	10.5484	408.6	2.82524	191.9	4.804	38.44	12.9219		0.6745	0.793	1072.3	0.2173	0.2917	1.5651	0.444983	1.892	1.12789	6.05	0.13812	0.07104	0.05348	0.4985	0.20766	< 2	0.09348	0.03	50.56	< 0.3	2.52587	1.407	34.06	< 0.01	442.534	0.2155	1.172	< 0.02	1.64072	0.16506
Meat		n.a.	2.27	< 1	0.4488	2.502	< 4	30.88	0.6582	11.634	< 2	0.3522	47.9	3.69721	12.982	2.388	89.04	19.3174		0.9184	0.2086	66.34	< 0.2	0.6634	0.7992	0.0946684	< 0.7	1.42544	17.88	< 0.1	< 0.04	< 0.04	0.15632	< 0.1	< 2	0.0611	< 0.01	27.5	< 0.3	3.1247	< 0.7	7.414	< 0.01	200.61	0.05538	< 0.4	< 0.02	1.7963	< 0.1
Fish		2	1283.2	3.149	0.2856	4.705	< 4	14.286	0.4815	3.0678	29.3867	0.3743	11.377	5.64194	9.405	< 2	195.5	4.4351		0.645	0.276	59.84	< 0.2	0.7658	3.1945	0.15201	< 0.7	3.27245	15.47	< 0.1	< 0.04	< 0.04	0.09376	< 0.1	< 2	0.02123	< 0.01	459.9	< 0.3	2.4754	< 0.7	17.96	< 0.01	203.14	0.04663	< 0.4	< 0.02	1.61882	< 0.1
Dairies, solid		n.a.	5.426	< 1	0.5248	< 0.3	< 4	7.024	0.2776	0.891	< 2	0.1272	75.36	3.71032	< 8	4.214	72.62	17.929		< 0.5	0.1326	363.4	< 0.2	2.778	0.6838	4.71544	< 0.7	1.12865	2.396	< 0.1	< 0.04	< 0.04	0.18694	< 0.1	< 2	0.16716	0.010354	97	< 0.3	0.940545	< 0.7	< 6	0.01444	191.705	0.03238	< 0.4	< 0.02	3.17415	< 0.1
Dairies, liquid		n.a.	< 2	< 1	< 0.05	< 0.3	< 4	< 6	0.06866	0.2106	< 2	0.06562	45.48	0.35355	< 8	< 2	20.562	3.564		< 0.5	0.1658	69.02	< 0.2	0.5274	2.7928	1.21385	< 0.7	0.331479	3.554	< 0.1	< 0.04	< 0.04	< 0.1	< 0.1	< 2	< 0.02	< 0.01	66.9	< 0.3	1.68032	< 0.7	< 6	< 0.01	107.29	< 0.02	< 0.4	< 0.02	0.984425	< 0.1
Egg		n.a.	2.938	< 1	0.05114	< 0.3	< 4	< 6	0.6048	18.7914	< 2	0.5256	59.9	1.31638	< 8	< 2	218.2	12.2086		0.823	0.1462	419.4	< 0.2	< 0.4	0.9662	0.526476	< 0.7	0.737476	2.638	< 0.1	< 0.04	0.05	0.13348	< 0.1	2.268	< 0.02	< 0.01	277.6	< 0.3	1.46663	< 0.7	17.74	< 0.01	115.035	0.02204	< 0.4	< 0.02	1.96841	< 0.1
Fat		n.a.	2.366	< 1	0.5842	< 0.3	< 4	6.984	0.02798	0.4294	< 2	0.02502	12.96	4.13176	< 8	< 2	6.574	0.3872		0.9916	0.03206	17.5	< 0.2	0.602	0.528	0.082085	< 0.7	1.22607	0.3606	< 0.1	< 0.04	< 0.04	0.09118	< 0.1	< 2	< 0.02	< 0.01	< 23	< 0.3	0.337918	< 0.7	< 6	< 0.01	12.2562	0.02222	< 0.4	< 0.02	0.116352	< 0.1
Vegetables		2***	< 2	< 1	0.2662	10.262	4.562	16.04	0.4448	3.0724	< 2	1.3184	75.94	0.512102	38.52	4.43	6.092	1.932		< 0.5	1.2508	293.8	< 0.2	0.19596	0.9676	0.235729	< 0.7	0.59859	0.6892	< 0.1	< 0.04	< 0.04	0.1115	< 0.1	< 2	0.020206	< 0.01	31.02	< 0.3	2.03807	< 0.7	13.8	< 0.01	96.0418	0.0398	< 0.4	< 0.02	0.292195	< 0.1
Fruit		1	2.674	< 1	0.474	1.5	4.42	12.88	0.8238	2.4606	< 2	2.6712	34.48	0.120663	79.74	3.226	< 6	1.4636		< 0.5	2.8736	389.4	< 0.2	0.2506	0.3148	0.179499	1.238	0.179465	6.488	< 0.1	< 0.04	0.04166	0.2194	0.10886	< 2	0.02865	0.015232	33.96	< 0.3	2.12858	1.2402	13.592	0.010248	163.812	0.11328	0.722	< 0.02	0.267265	< 0.1
Potatoes		2***	< 2	1.0258	0.18112	25	5.586	9.548	0.8932	4.0508	< 2	1.2168	58.64	0.267825	46.28	< 2	< 6	2.5826		< 0.5	1.1616	111.68	1.2234	0.40022	0.65075	0.0729124	< 0.7	0.35386	1.0498	< 0.1	< 0.04	< 0.04	0.1318	< 0.1	< 2	0.04308	< 0.01	< 23	< 0.3	4.3105	< 0.7	< 6	0.012004	193.377	0.05036	< 0.4	< 0.02	0.510371	0.11365
Sweets and condiments		7	7.504	< 1	4.2702	11.758	42	135.2	1.7364	15.4424	< 2	2.8488	52.4	2.6872	365.6	10.652	28.82	3.9018		0.5698	1.5202	556.6	0.2862	0.5518	0.4868	0.520646	27.21	0.851985	9.41	0.3104	0.1466	0.09456	1.6488	0.3816	< 2	0.1922	0.05224	27.46	< 0.3	2.55925	2.714	17.154	0.02202	262.374	2.7552	2.38	< 0.02	0.710286	< 0.1
Beverages		n.a.	< 2	< 1	0.05847	< 0.3	< 4	< 6	0.04259	0.03877	< 2	0.0131	1.732	0.0392372	< 8	2.5551	< 6	< 0.05		< 0.5	0.07698	16.43	< 0.2	0.83212	0.1165	0.0217237	< 0.7	0.0394247	0.17128	< 0.1	< 0.04	< 0.04	< 0.1	< 0.1	< 2	< 0.02	< 0.01	< 23	< 0.3	0.0946861	< 0.7	< 6	< 0.01	10.2164	0.09018	< 0.4	< 0.02	0.067973	< 0.1
* Swedish Food Agency, 2017. Market Basket 2015 – chemical analysis, exposure estimation and health-related assessment of nutrients and toxic compounds in Swedish food basket, Swedish National Food Agency Report: 26/2017. ISSN 1104-7089. Uppsala, Sweden. https://www.livsmedelsverket.se/globalassets/publikationsdatabas/rapporter/2017/swedish-market-basket-survey-2015-livsmedelsverkets-rapportserie…
** Indicative results not earlier published.
*** from Kollander et al, 2019. Inorganic arsenic in food products on the Swedish market and a risk-based intake assessment. Science of the Total Environment 672 (2019) 525–535.
[truncated: 26 more columns]

## Sheet: S3. Pasta products
Table S3. Pasta products
Results for individual samples expressed in µg/kg if not other stated.
Analyses of total elements are performed at ALS Scandinaiva AB, Luleå, Sweden, 2019.
The expanded measurement uncertainties (k=2) are between 10 and 50 % for low level elements and around 15 % for high level elements. LOD based on 3 * standard deviation of 9 blank measurements and total dilution factor of 100.
For comparison, levels of elements in composite market basket samples are presented.
												Indicative results
Food Item	Comment	Country of origin if known		As	Cd	Cr	Fe	Hg	Mo	Pb	Se		Ba	Bi	Cs	Li	Sb	Sn	Tl	Th	U	W
			LOD	1	1	5	0.7	0.1	0.01	0.2	0.01		0.05	0.05	0.4	6	0.0844557	0.5	0.01	0.01	0.2	1
							mg/kg		mg/kg		mg/kg		mg/kg
Dry Durum wheat pasta
Lasagne		Italy		9.2	12	10.9	11.844	< 0.1	0.742	1.89	0.0876		0.749	0.0354	0.733	14.5	0.153	0.878	0.0346	0.295	0.292	30.8
Spaghetti	Organic	Italy		7.09	12.1	8.75	12.179	< 0.1	0.692	1.78	0.0948		0.864	0.0113	0.34	15.4	0.231	0.292	0.0313	0.168	0.729	23.3
Maccheroni		Italy		12.8	13.4	11.4	10.53	0.115	0.607	1.67	0.143		1.06	0.0111	0.635	11.1	0.146	0.241	0.0296	0.18	0.301	12.8
Gnocchi	Organic	Italy		5.72	13.5	13.6	14.24	< 0.1	1.004	1.73	0.0767		1.099	0.0283	0.718	< 6	0.259	0.665	0.0235	0.132	0.552	26.6
Rigatoni	Organic	Italy		7.73	14.2	15.5	10.7	< 0.1	0.677	2.02	0.0772		1.064	0.00222	10.5	10.7	0.2	0.632	0.0353	0.216	0.199	18.1
Ruote		Italy		9.96	14.2	13.5	12.569	< 0.1	0.819	3.31	0.0606		0.912	0.0221	0.901	13.1	0.409	1.69	0.035	0.265	0.717	12.8
Farfalle	Organic	Italy		10.3	14.5	29.6	9.984	< 0.1	0.638	3.71	0.0851		1.235	0.0147	33.7	15.6	0.292	0.476	0.16	0.273	0.22	69.1
Penne	Organic	Italy		9.91	14.9	13.5	11.304	< 0.1	0.579	1.89	0.0758		0.905	0.0115	1.06	11	0.432	0.999	0.0364	0.273	0.198	18.6
Spaghetti	Organic	Italy		5.11	15.1	18.6	11.661	< 0.1	1.002	0.832	0.105		1.233	-0.001	0.702	7.86	0.145	0.457	0.0232	0.0862	0.101	28.1
Spaghetti	Organic	Italy		5.21	15.6	8.16	7.518	< 0.1	0.548	0.777	0.0675		0.739	0.0247	4.53	10.1	0.295	1.19	0.0174	0.125	0.403	9.6
Pennoni Rigati		Italy		7.99	16.9	16.3	15.174	< 0.1	0.838	4.2	0.0574		1.131	0.0413	1.04	14.1	0.264	2.64	0.0282	0.297	0.709	11.5
Fusilli	Organic	Italy		8.36	17.1	15.1	12.053	< 0.1	0.615	1.37	0.103		0.939	0.0199	0.842	13.4	0.384	0.0696	0.0573	0.248	0.791	16.3
Spaghetti		Italy		9.59	17.7	7.61	11.506	< 0.1	0.566	1.2	0.0678		0.99	0.00964	30.6	12.7	0.128	1.07	0.0279	0.125	0.15	26.3
Tagliatelle		Italy		9.84	19	24.3	13.834	< 0.1	1.094	1.55	0.119		1.029	0.0217	2.11	13.5	0.326	1.43	0.0421	0.391	0.523	64.8
Spaghetti		Italy		11.7	20.2	9.97	12.542	< 0.1	0.65	1.57	0.101		1.026	-0.001	22.6	9.84	0.34	0.564	0.0666	0.36	0.716	19
Spaghetti		Italy		15.3	20.6	19	14.79	< 0.1	0.535	1.69	0.0928		1.591	0.105	1.95	14	0.312	0.971	0.0332	0.177	1.16	7.47
Macaroni		Italy		6.8	22.8	14.2	12.857	< 0.1	0.429	2.39	0.0886		0.842	0.0301	1.15	13.1	0.478	0.413	0.0341	0.296	0.598	5.82
Spiral tricolore		Italy		10.2	22.9	26.2	13.788	0.142	0.587	5.17	0.0506		0.773	0.132	1.75	20.5	0.388	0.754	0.157	0.985	0.746	6.33
Farfalle	Organic	Italy		11.2	23	8.72	12.153	< 0.1	0.703	1.39	0.134		1.113	0.0251	0.96	12.6	0.307	1.06	0.0245	0.179	0.151	16.1
Fusillioni		Italy		8.59	24.3	9.63	10.44	< 0.1	0.543	47.8	0.159		1.309	0.00671	91.3	13.8	3.09	0.285	0.104	0.207	0.471	25.3
Farfalle		Italy		9.84	25.2	25.1	13.251	< 0.1	0.654	1.27	0.451		1.378	0.00976	0.987	22.5	0.354	0.0356	0.0213	0.13	1.2	21.6
Macaroni instant		Italy		7.93	26	9.18	11.016	< 0.1	0.47	2.9	0.0582		1.033	0.0177	14.2	8.08	0.502	0.412	0.0393	0.267	0.689	8.1
Trottole		Italy		9.34	26.7	13	17.374	< 0.1	0.529	7.58	0.167		1.382	0.0188	81.3	17.5	0.513	0.915	0.0905	0.326	0.623	34.5
Fusilli Gigante		Italy		10.1	28.4	12.7	12.069	< 0.1	0.617	5.58	0.276		1.046	0.061	6.52	17.8	0.908	3.47	0.0447	0.208	0.695	15.2
Spirali		Italy		7.64	28.8	21.4	14.097	< 0.1	0.72	1.82	0.0713		1.012	0.499	1.91	9.7	0.568	0.392	0.0518	0.305	0.713	14
Spaghetti		Italy		11	29.7	59.6	13.948	< 0.1	0.26	1.23	0.0344		0.795	0.00423	1.78	16.4	0.234	0.536	0.0181	0.296	0.224	3.03
Gnocchi		Italy		10.6	30.9	18.6	13.886	< 0.1	0.538	2.02	0.108		0.779	0.0234	1.23	19.3	0.495	0.0989	0.0245	0.228	0.3	12.5
Lumaconi		Italy		6.17	32.4	22.2	12.259	< 0.1	0.97	97.4	0.155		1.405	0.0243	24.8	21	4.61	0.951	0.0406	0.165	0.515	11.4
Gemelli with wheat fibre		Sweden		15.4	33	44.7	21.839	0.147	0.367	6.85	0.0427		1.324	0.185	1.79	25.4	1.74	15.4	0.0637	1.01	1.25	15.2
Spaghetti		Italy		7.88	34.2	15.3	12.903	< 0.1	0.397	1.23	0.0768		0.762	0.0118	1.05	19	0.41	0.205	0.0115	0.0721	1.79	3.04
Gnocchi		Italy		9.86	34.2	16.9	11.969	< 0.1	0.678	1.58	0.226		1.016	0.0376	1.14	30.2	0.368	1.56	0.0371	0.167	1.05	16.3
Lasagne		Italy		12.7	35.7	11.5	12.907	< 0.1	0.545	1.32	0.0478		0.732	-0.006	1.05	24.2	0.171	0.275	0.0165	0.201	0.21	3.61
Macaroni		Italy		6.47	36.2	14.6	14.45	< 0.1	1.003	1.86	0.205		2.102	0.0439	26.7	24.7	0.34	5.07	0.0289	0.216	0.232	6.19
Gemelli		Italy		9.86	36.2	4.72	11.467	< 0.1	0.471	1.07	0.118		0.869	-0.008	12.4	22.7	0.341	0.127	0.0221	0.0895	0.314	11.6
Spaghetti		Italy		8.78	36.3	7.08	12.274	0.114	0.466	1.1	0.0863		0.933	-0.001	1.39	19.6	0.216	0.218	0.00677	0.0986	0.661	2.19
Macaroni instant		Italy		6.41	36.4	10.3	10.45	< 0.1	0.362	1.65	0.0688		0.975	0.019	1.99	8.81	0.307	0.21	0.0184	0.159	0.57	5.13
Spirali		Italy		9.63	36.6	13.9	13.683	< 0.1	0.464	1.45	0.263		1.444	0.0351	1.54	21.4	0.221	-0.02	0.0173	0.137	0.607	6.55
Gemelli		Italy		7.47	37.9	23.3	12.008	< 0.1	0.517	1.78	0.0462		0.931	0.0162	1.3	11.3	0.346	0.662	0.011	0.151	0.502	4.19
Fusilli	Organic	Italy		20	37.9	13.1	13.152	< 0.1	0.511	1.38	0.115		0.551	0.0378	2.22	40.6	0.259	0.261	0.0334	0.309	0.511	4.64
Lasagne		Italy		6.29	38.4	9.42	12.515	< 0.1	0.836	1.13	0.365		1.807	0.0258	1.36	32.3	0.153	0.456	0.0241	0.201	0.204	1.77
Fidelini		Italy		7.23	38.7	10.2	14.904	< 0.1	0.883	2.04	0.0776		1	0.0698	2.01	10.5	0.435	0.678	0.398	0.274	0.39	3.98
Lasagne		Italy		19.1	39	10.7	12.686	< 0.1	0.577	2.5	0.0681		0.676	0.00143	1.47	27.3	0.271	1.15	0.0159	0.15	0.739	3.7
Farfalle		Italy		14	39.1	22.5	11.029	< 0.1	0.501	0.931	0.0812		1.052	0.00341	14.1	17.2	0.362	0.217	0.0215	0.112	0.772	13.7
specialita italiana fusilli		Italy		6.31	39.3	6.71	9.79	< 0.1	0.519	0.886	0.335		1.052	0.00742	1.28	21.3	0.2	0.0742	0.0111	0.097	0.256	6.41
Spaghetti Pronto		Italy		11.6	40.9	7.54	13.112	< 0.1	0.681	1.4	0.178		0.992	0.0295	1.69	26.6	0.263	0.405	0.0224	0.182	0.453	8.75
Bavette		Italy		7.41	41.1	10.3	11.471	< 0.1	0.691	0.803	0.29		1.521	0.0745	40.7	23.5	0.22	1.84	0.0422	0.113	0.28	10
Spaghetti with wheat fibre		Sweden		13.4	41.6	37	17.077	< 0.1	0.375	6.68	0.0427		1.32	0.138	1.75	20.1	0.618	13	0.0596	0.872	1.3	5.11
Spaghetti with wheat fibre		Sweden		9.55	41.9	52.6	25.714	< 0.1	0.33	7.93	0.0548		1.646	0.154	2.55	20.2	0.739	11.3	0.109	1.94	1.06	7.25
Spaghetti		Sweden		9.44	42.7	8.6	14.996	< 0.1	0.305	5.63	0.0384		0.876	0.0448	1.69	11.5	0.476	2.1	0.0293	0.267	0.634	2.07
Taglia with egg		Italy		7.74	44.9	18.3	18.609	< 0.1	0.513	0.856	0.341		1.327	0.167	1.32	22.1	0.286	0.332	0.12	0.0464	0.214	3.02
Spaghetti		Italy		18.4	45.8	8.72	13.656	< 0.1	0.54	0.897	0.222		1.081	-0.004	49	26.2	0.244	0.286	0.0419	0.208	0.443	17.9
Lasagne		Italy		17.3	46.6	16.2	13.282	< 0.1	0.404	1.63	0.0815		0.719	0.0147	2.3	27	0.179	0.858	0.0217	0.215	0.36	2.79
Pipett Rigate		Italy		10.1	47.4	16.2	12.54	< 0.1	0.476	1.82	0.0806		0.904	0.0257	2.52	22.3	0.287	0.271	0.0125	0.121	0.398	7
Griandole Torsades		Italy		5.37	47.7	9.56	10.7	< 0.1	0.849	1.23	0.352		1.924	-0.005	25.5	27.3	0.155	1.41	0.0236	0.0994	0.132	2.98
Spaghetti		Italy		12.1	50.8	7.55	12.559	< 0.1	0.473	1.44	0.204		0.878	0.0232	5.38	18	0.336	0.171	0.0152	0.155	0.433	4.24
Messe Maniche		Italy		7.25	50.9	11.9	11.448	0.0967	0.54	1.23	0.531		1.493	0.0287	10.2	34.9	0.476	0.0948	0.0139	0.107	0.409	6.35
Spaghetti		Italy		8.09	52.1	7.78	11.379	< 0.1	0.423	0.963	0.268		1.281	0.0114	1.42	15.2	0.172	0.522	0.0115	0.0694	0.218	2.25
Macaroni		Sweden		12.1	57.4	15.7	20.568	< 0.1	0.246	3.5	0.0587		1.265	0.0465	1.54	10.4	0.579	1.2	0.0253	0.278	0.594	1.47
Gemelli with wheat fibre		Sweden		10.7	57.7	43	20.865	< 0.1	0.243	7.51	0.0514		1.697	0.129	1.92	14.4	0.682	12.6	0.0606	1.07	1.46	6.27
Fusilli with wheat fibre		Sweden		12.8	57.7	37.3	24.741	< 0.1	0.194	7.44	0.0529		1.878	0.142	2.01	14.9	0.675	12.9	0.0797	1.18	1.25	5.16
Penne with wheat fibre		Sweden		10.3	72.4	34.7	21.615	< 0.1	0.214	6.74	0.0496		1.895	0.194	1.48	19	0.861	8.88	0.0542	0.763	1.24	6.91
Radiatori		Italy		17.5	58.7	13.9	13.138	< 0.1	0.652	1.99	0.401		1.267	0.0024	1.5	46.1	0.297	-0.1	0.0226	0.148	0.609	6.51
Dry Durum wheat pasta, flavored
Tricolore	Organic	Italy		9.91	13.5	18.1	12.04	0.152	0.501	4.18	0.0866		0.929	0.0194	2.16	14.9	0.331	0.975	0.229	0.554	0.304	12.4
Spirali Tricolore		Italy		12.3	43.4	21.1	14.551	0.177	0.447	4.65	0.141		1.095	0.0675	9.48	26.8	0.803	2.77	0.221	0.834	0.653	6.88
Fusilli Tricolore		Italy		8.55	45	32	14.343	< 0.1	0.517	4.69	0.17		1.221	0.139	2.21	28.9	0.385	0.724	0.183	0.69	0.422	3.53
Lasagne con Spinaci		Italy		8.46	52.2	32.1	18.192	0.587	1.025	8.04	0.285		2.022	0.114	5.03	42.3	1.37	1.46	1	1.36	0.474	3.31
Tagliatelle Paglia e Fieno		Italy		6.82	57.7	15.3	12.262	0.315	0.816	4.19	0.331		1.566	0.0462	84	35	0.599	1.8	0.292	0.555	0.365	5.56
Mezze Penne Tricolore		Italy		6.13	59	23.1	15.607	0.123	0.813	3.45	0.38		2.013	0.043	4.89	34.3	0.326	0.773	0.27	0.709	0.285	2.56
Dry pasta made of > 50 % wheat
Macaroni instant		Italy		7.73	18.1	18.1	10.871	< 0.1	1.024	15.5	0.0554		0.903	0.115	2.59	12.4	0.526	2.42	0.0228	0.556	0.918	3.43
Spaghetti		Italy		5.47	19.7	19.3	7.628	< 0.1	0.55	2.2	0.0315		1.251	0.0474	7.59	6.45	0.415	1.5	0.0249	0.205	0.772	3.19
Macaroni instant		Italy		7.05	20.4	6.5	10.77	< 0.1	0.779	3.68	0.0984		0.972	0.0623	11.6	7.21	0.48	1.26	0.0418	0.206	0.594	7.49
Macaroni instant enriched with B-vitamin		Italy		8.33	24.2	13.3	10.112	0.115	0.401	2.65	0.046		0.943	0.0665	1.87	10.2	0.421	0.532	0.0366	0.275	0.624	8.28
Ekologiska Makaroner		Sweden		5.78	25.1	16	14.522	< 0.1	0.532	1.86	0.053		0.695	0.027	6.04	16.7	0.307	0.561	0.0223	0.159	0.754	1.93
ICA Basic Snabbmakaroner		Italy		8.07	26.8	22.9	11.851	< 0.1	0.504	4.93	0.0458		1.01	0.049	1.98	9.55	0.396	0.73	0.0342	0.609	0.841	7.94
Pasta Dóro Excellent past		EU		5.02	26.9	4.19	3.999	< 0.1	0.229	1.31	0.033		0.627	-0.002	0.307	5.98	0.449	0.492	0.0181	0.0883	0.705	1.04
Macaroni enriched with B-vitamin		Italy		8.44	31.1	11.1	11.058	< 0.1	0.456	2.91	0.0332		1.133	0.0387	2.22	9.31	0.462	0.421	0.0615	0.256	0.665	4.81
Gnocchi		Italy		8.9	31.2	23.2	14.367	< 0.1	0.469	6.37	0.114		1.07	0.0758	1.69	11.4	0.548	1.38	0.0476	0.631	0.677	2.8
Vermicelli		Italy		10.5	31.4	9.47	14.889	< 0.1	0.459	4.45	0.0913		1.013	0.0888	36.1	13.8	0.711	1.38	0.0355	0.297	0.602	6.67
ICA Basic Fusilli		Italy		8.87	31.4	20.7	11.641	< 0.1	0.435	2.61	0.143		1.213	0.0599	0.971	15.7	0.458	0.24	0.0338	0.213	0.65	6.43
Ideal Makaroner Gammeldags		Sweden		4.12	47.4	4.93	11.589	< 0.1	0.236	3.65	0.0131		0.966	0.0402	1.38	4.32	0.376	1.21	0.0502	0.102	0.586	0.724
Macaroni instant		Sweden		8.48	50.8	10.5	16.968	< 0.1	0.298	4.6	0.0253		0.998	0.0245	1.62	8.97	0.347	1.56	0.0455	0.214	0.741	1.17
Macaroni		Sweden		6.2	51.8	8.42	14.368	< 0.1	0.245	32.4	0.0193		1.02	0.033	1.25	7.03	0.341	2.85	0.0263	0.133	0.736	1.18
Macaroni with wheat fibre		Sweden		7	55.3	21.4	16.573	< 0.1	0.175	5.1	0.0287		1.439	0.148	1.37	14.6	0.597	11.6	0.0445	0.696	1.14	4.39
Dry Wholegrain pasta
Fusilli wholegrain		Italy		9.12	11.3	26.8	24.745	< 0.1	0.664	4.45	0.0572		1.06	0.0523	1.28	30	0.464	0.639	0.127	1.29	0.884	16.5
Macaroni wholegrain		Italy		14.6	14	34.8	27.925	< 0.1	0.716	6.96	0.0639		1.184	0.0955	2.12	38.8	0.756	1.21	0.384	2.01	1.18	6.56
Fusilli wholegrain		Italy		14.4	14.3	49.3	40.487	< 0.1	0.946	9.73	0.0856		2.142	0.126	3.7	25.2	3.8	1.15	0.62	1.82	1.19	30.8
Spaghetti wholegrain		Italy		12	15.4	17.3	30.703	< 0.1	0.599	4.59	0.0917		1.083	0.103	1.44	36.4	0.605	0.908	0.111	1.06	0.963	11.5
Spaghetti wholegrain		Italy		15.5	17.8	41.7	36.824	< 0.1	0.69	14.9	0.0891		1.655	0.302	4.77	29	1.16	0.893	0.488	4.89	1.07	25.1
Spaghetti wholegrain		Italy		13.4	20.2	20.6	31.337	< 0.1	0.832	5.59	0.115		1.632	0.08	1.73	17.9	0.588	0.968	0.0667	0.876	0.874	3.6
Lasagne wholegrain		Italy		13.9	20.8	20.5	31.612	0.113	0.757	5.39	0.165		1.288	0.198	2.28	27.3	2.45	1.14	0.171	1.29	1.27	17
Spaghetti wholegrain		Italy		9.53	23.1	40.8	34.219	< 0.1	1.652	7.13	0.0485		1.96	0.121	2.25	27.9	1.24	0.68	0.106	1.56	4.39	4.44
Penne Rigate wholegrain		Italy		10.3	29.5	29.3	17.252	< 0.1	0.545	3.69	0.102		1.338	0.108	1.84	23.6	0.404	0.636	0.125	1.05	0.919	10.2
Tagliatelle Ekolo	Organic	Italy		19.1	31.2	21.6	33.69	0.193	1.051	3.7	0.2		2.576	0.152	17	26.4	0.508	1.49	0.132	0.939	0.941	48.9
Spaghetti wholegrain		Italy		18.2	36.6	12.3	39.323	< 0.1	1.093	2.52	0.25		2.343	0.0455	1.29	48.4	0.271	1.12	0.0869	0.598	0.962	48.5
Macaroni instant wholegrain		Sweden		7.38	48.5	9.48	19.426	< 0.1	0.25	4.03	0.0393		1.439	0.0541	1.58	12.1	0.85	1.51	0.0391	0.309	0.695	0.871
Spaghetti wholegrain		Sweden		11.7	51.8	15.6	29.495	< 0.1	0.316	3.53	0.0507		1.429	0.0323	1.58	15.1	0.472	1.79	0.0367	0.248	0.463	1.74
Macaroni wholegrain		Sweden		10.9	55.9	14.4	22.135	< 0.1	0.342	3.55	0.04		1.437	0.0313	1.59	15.5	0.666	1.06	0.0236	0.435	0.686	2.01
Cotelli wholegrain		Sweden		12.6	56.9	14.8	29.405	< 0.1	0.323	5.03	0.0485		1.506	0.0507	1.68	17.3	0.491	1.37	0.0436	0.552	0.786	2.16
Linguine wholegrain		Sweden		11.7	57	12	27.666	< 0.1	0.335	4.19	0.0461		1.473	0.0555	1.7	15.9	0.414	2.57	0.0397	0.317	0.644	1.92
Penne wholegrain		Sweden		8.35	62.1	19.3	26.898	0.0972	0.293	10.8	0.0481		1.301	0.0385	1.72	19.3	0.522	1.23	0.0453	0.364	0.66	1.05
Dry pasta of other ingredients
Tricolore (spelled flour, flavoured with spinach, tomato)		Hungary		13.2	20.3	46.4	11.806	< 0.1	0.585	10.1	0.0917		0.601	0.0626	1.95	29.4	0.717	51	0.354	2.37	0.684	7.34
Spirulina (spelled flour, flavoured with spirulina)		Hungary		11.5	25.5	17.4	14.913	< 0.1	0.439	4.5	0.131		0.797	0.0313	1.9	18.6	0.5	14.5	0.0151	0.135	0.655	1.43
Cappelli (wholegrain spelled flour)		Sweden		11.5	38.8	12.2	26.189	< 0.1	0.614	4.68	0.0357		1.959	0.103	1.15	9.59	0.972	1.67	0.035	0.275	0.627	11.3
Penne Rigate (wheat, protein from peas and soya)		EU		14.1	68.4	143	58.008	0.395	0.598	23.8	0.173		3.854	0.511	3.93	52.4	1.92	6	0.659	1.37	2.41	8.17
For comparison, Market Basket 2015 Composite samples*				As	Cd	Cr	Fe	Hg	Mo	Pb	Se		Ba			Li	Sb				U
Potato products				< 1.7	25	9.548	4.1	< 1.7	0.06	1.2738	0.005		0.11			3.8674	0.4392				2.054
Vegetables				1.776	10.262	16.04	3.1	< 1.7	0.08	4.43	0.006		0.29			13.8	< 0.3				1.716
Cereals				10.545	25.51	16.35	15.9	0.887867	0.41	4.804	0.038		1.1			34.06	1.5572				1.1486
							mg/kg		mg/kg		mg/kg		mg/kg
* Mean values of five composite samples for each food category. Indicative results from this study and validated results from Swedish Food Agency, 2017. Market Basket 2015 – chemical analysis, exposure estimation and health-related assessment of nutrients and toxic compounds in Swedish food basket, Swedish National Food Agency Report: 26/2017. ISSN 1104-7089. Uppsala, Sweden. https://www.livsmede…

## Sheet: S4. Rice products
Table S4. Rice and rice products
Results for individual samples expressed in µg/kg if not other stated.
Analyses of total elements are performed at ALS Scandinaiva AB, Luleå, Sweden, 2015.
The expanded measurement uncertainties (k=2) are between 10 and 50 % for low level elements and around 15 % for high level elements. LOD based on 3 * standard deviation of 9 blank measurements and total dilution factor of 100.
Results for As and iAs, the latter analysed at Swedish Food Agency, are included for completeness. References listed below.
For comparison, levels of elements in composite market basket samples are presented.
				Validated results																			Indicative values
Food Item	Comment	Country of origin if known		iAs*	As*	Ag	Al	Cd	Co	Cr	Cu	Fe	Hg	I	Mn	Mo	Na	Ni	Pb	Se	Zn		B	Be	Bi	Ca	Cs	Hf	K	Li	Mg	Nb	P	Rb	S	Sb	Sc	Si	Sn	Sr	Ta	Te	Th	Ti	Tl	U	W	V	Y
			LOD, solid	3	1	0.8	0.05	0.2	3	5	0.005	0.03	1.6	26	0.006	0.7	0.7	7	1	6	0.05		30.7203	0.0981748	0.1	0.7	0.3	2	5	8.54164	0.5	0.1	1	0.02	1	0.0844557	0.3	4	4	11.6604	0.03	2	1	11	0.1	0.1	0.4	0.375541	2
							mg/kg				mg/kg	mg/kg			mg/kg		mg/kg				mg/kg					mg/kg			mg/kg		mg/kg		mg/kg	mg/kg	mg/kg			mg/kg
Rice
Jasmine		Thailand		30.3554	45.9	0.997	0.21	4.76	54.8	2.9	1.719	1.581	2.17	27.35	8.331	273	4.152	363	3.25	54	17.7298		450	< 0.1	0.516	35.035	73.4	< 2	546.827	< 9	123.596	< 0.1	632.841	3.361	788.958	0.883	< 0.3	14.083	< 4	156	< 0.03	< 2	< 1	13.5	< 0.1	< 0.1	< 0.4	0.801	< 2
Basmati		India		38.3813	58	1.203	0.527	36.1	4.48	7.83	2.254	4.907	1.6	< 26	6.789	906	5.857	211	2.06	186	15.8917		904	< 0.1	< 0.1	46.935	1.44	< 2	863.085	16	243.439	0.209	1095.37	1.366	1226.41	0.434	< 0.3	9.752	< 4	338	< 0.03	< 2	< 1	23.3	< 0.1	0.24	0.704	0.826	< 2
Basmati				41.2099	69.8	1.4	0.859	19.8	5.7	12.4	3.224	3.798	< 1.6	< 26	7.684	879	7.708	345	1.82	64.5	17.9058		652	< 0.1	0.134	49.957	0.69	< 2	884.134	12.3	132.066	0.1	839.587	0.704	1161.86	0.569	< 0.3	9.998	< 4	264	< 0.03	2.7	< 1	31.2	< 0.1	0.124	< 0.4	1.37	< 2
Basmati		India		43.1173	52.5	1.062	0.285	21.3	4.58	4.35	1.664	2.57	< 1.6	< 26	5.93	1011	21.766	360	1.49	240	12.6445		1232	< 0.1	0.101	40.358	1.52	< 2	1115.49	30.9	231	0.151	1136.46	1.593	1117.39	0.142	< 0.3	7.554	< 4	255	< 0.03	< 2	< 1	16.1	< 0.1	0.129	1.07	0.332	< 2
Basmati		Pakistan		44.4727	68.3	0.843	0.38	30.1	4.99	13.1	2.868	3.056	2.06	27.38	7.987	1051	5.898	280	< 1	97	18.4536		890	< 0.1	< 0.1	51.474	0.83	< 2	1017.97	15.6	161.619	< 0.1	926.995	1.08	1154.36	0.651	< 0.3	10.42	< 4	258	< 0.03	2.228	< 1	18.9	< 0.1	< 0.1	0.448	0.73	< 2
Round grain rice		Italien		46.5805	59.7	< 0.8	0.0528	38.85	2.645	1.38	1.4065	1.524	< 1.6	< 26	9.382	405.5	3.1635	162	< 1	29.5	13.0999		398	< 0.1	< 0.1	54.4905	< 0.3	< 2	712.524	< 9	250.62	< 0.1	1070.36	0.2215	854.865	0.2505	< 0.3	10.9455	< 4	93.95	< 0.03	< 2	< 1	< 11	< 0.1	< 0.1	0.09315	0.0731	< 2
Basmati		Pakistan		49.3754	76.3	0.951	1.253	25.6	6.44	22.7	2.858	5.525	1.88	31.2	9.687	960	7.221	337	6.66	133	18.3073		991	0.133	< 0.1	298.13	1.13	< 2	1295.38	18.6	296.109	0.131	1190.62	1.156	1140.35	0.449	< 0.3	11.644	< 4	439	< 0.03	3.044	< 1	56	< 0.1	0.592	< 0.4	3.47	2.61
Basmati				50.578	85.6	1.049	0.466	20.4	5.22	7	2.238	2.611	2.02	< 26	8.776	850	9.222	182	< 1	67.3	16.874		1122	< 0.1	< 0.1	52.983	0.808	< 2	887.195	15.6	157.382	< 0.1	932.416	0.942	1138.29	0.507	< 0.3	13.489	< 4	299	< 0.03	4.92	< 1	20.4	< 0.1	< 0.1	0.475	0.815	< 2
Jasmine		Thailand		55.1294	107	1.39	0.0664	11.7	16.6	10.1	1.251	1.105	3.42	< 26	7.523	422	4.901	170	< 1	34.2	17.6924		389	< 0.1	< 0.1	37.236	40.3	< 2	732.315	< 9	108.386	< 0.1	682.98	3.134	796.796	0.139	< 0.3	13.168	< 4	97.8	< 0.03	< 2	< 1	< 11	< 0.1	< 0.1	< 0.4	0.16	< 2
Jasmine				55.7586	106	1.93	0.2	7.49	13.1	3.72	1.446	1.995	2.69	< 26	6.899	378	10.533	120	2.72	39.5	16.302		644	< 0.1	< 0.1	55.4	47.6	< 2	672.669	< 9	169.15	< 0.1	810.533	4.186	957.665	0.419	< 0.3	20.016	< 4	167	< 0.03	< 2	< 1	19.2	< 0.1	< 0.1	0.553	0.465	< 2
Jasmine		Thailand		57.9534	111	1.48	0.15	8.32	20.2	4.01	1.26	1.187	3.22	< 26	7.235	367	5.57	142	1.12	36.8	17.5659		409	< 0.1	< 0.1	34.924	38.9	< 2	699.887	< 9	109.674	< 0.1	684.409	3.477	819.633	0.29	< 0.3	13.106	< 4	106	< 0.03	< 2	< 1	12	< 0.1	< 0.1	< 0.4	0.312	< 2
Jasmine	Organic			58.5485	88.7	1.217	0.106	26.2	6.94	7.55	1.127	1.435	2.01	< 26	7.35	292	2.034	128	1.96	36.7	15.763		399	< 0.1	0.134	31.707	5.45	< 2	589.565	< 9	149.375	< 0.1	726.589	2.421	753.215	0.243	< 0.3	11.972	< 4	85.1	< 0.03	< 2	< 1	13.6	< 0.1	< 0.1	< 0.4	0.178	< 2
Jasmine		Thailand		59.4929	109	1.72	0.389	9.58	21.1	3.45	1.836	2	3.89	< 26	8.203	387	3.607	263	2.48	63.5	17.5021		507	< 0.1	0.123	37.939	34.8	< 2	677.487	< 9	138.686	< 0.1	759.213	5.422	874.721	0.327	< 0.3	12.372	< 4	140	< 0.03	< 2	< 1	14.2	< 0.1	< 0.1	< 0.4	0.725	< 2
Long grain rice		Italien		59.6546	95.6	< 0.8	0.128	47.1	3.99	0.736	1.409	2.2	< 1.6	< 26	10.271	671	2.659	125	< 1	31.9	15.5111		347	< 0.1	0.134	49.462	< 0.3	< 2	760.118	< 9	262.693	< 0.1	1196.12	0.231	929.411	0.154	< 0.3	9.772	4.65	53.3	< 0.03	3.648	< 1	< 11	< 0.1	< 0.1	< 0.4	0.177	< 2
Long grain Parboiled				59.8782	85.1	< 0.8	0.134	40.2	4.83	8.68	1.284	2.333	1.68	< 26	7.585	512	4.789	218	1.16	24.4	8.6031		567	< 0.1	0.214	33.383	< 0.3	< 2	1743.02	< 9	326.158	< 0.1	1707.73	0.902	881.109	0.234	< 0.3	40.841	< 4	111	< 0.03	< 2	< 1	48.8	< 0.1	< 0.1	0.888	0.265	< 2
Jasmine		Thailand		60.004	97.5	1.46	0.186	12.2	26.5	9.42	1.543	1.449	2.07	< 26	7.78	385	4.863	156	0.771	58.1	17.5516		540	< 0.1	0.108	38.191	25.2	< 2	693.885	< 9	120.626	< 0.1	735.629	3.896	977.846	0.252	< 0.3	13.077	< 4	90	< 0.03	< 2	< 1	32.1	< 0.1	< 0.1	< 0.4	0.427	< 2
Jasmine boil-in-bag		Asia		60.7526	99.7	1.7	0.227	4.74	29.5	2.93	1.429	2.106	2.66	29.47	7.667	289	4.474	225	1.52	47.8	18.9354		407	< 0.1	0.124	34.659	42.1	< 2	534.932	< 9	129.502	< 0.1	693.717	5.259	803.408	0.698	< 0.3	15.711	< 4	133	< 0.03	< 2	< 1	11.4	< 0.1	< 0.1	< 0.4	0.673	< 2
Jasmine		Thailand		61.0481	132	1.71	0.114	12.9	16.8	3.24	1.205	1.417	3.92	< 26	8.203	362	13.696	193	1.61	47.7	18.5196		455	< 0.1	0.11	36.095	34.7	< 2	815.221	< 9	140.483	< 0.1	793.355	4.461	822.489	0.145	< 0.3	16.09	< 4	98.8	< 0.03	< 2	< 1	46.5	< 0.1	< 0.1	< 0.4	0.212	< 2
Basmati boil-in-bag		India/Pakistan		61.8486	68.4	0.999	0.124	20.9	2.98	3.03	2.437	3.217	1.84	< 26	6.663	778	4.025	176	0.583	219	13.2198		915	< 0.1	0.106	129.628	1.67	< 2	829.897	20.5	354.642	< 0.1	1248.5	1.644	1200.29	0.729	< 0.3	10.306	< 4	358	< 0.03	< 2	< 1	12	< 0.1	0.127	0.717	0.641	< 2
Basmati				62.1156	84.1	1.36	0.258	28.2	6.07	4.25	2.214	3.185	2.01	< 26	7.978	966	3.693	217	1.81	176	15.1316		746	< 0.1	0.139	131.504	1.56	< 2	930.832	16.8	360.144	< 0.1	1319.6	1.575	1166.75	0.376	< 0.3	10.276	< 4	377	< 0.03	< 2	< 1	16	< 0.1	< 0.1	2.31	0.651	< 2
Long grain Parboiled		Italy		64.217	75.6	< 0.8	0.208	25.7	4.2	9.38	1.65	2.37	< 1.6	< 26	12.797	407	4.527	700	< 1	34.6	8.4568		634	< 0.1	0.261	32.77	< 0.3	< 2	1804.05	< 9	353.93	< 0.1	1725.98	0.323	950.115	0.247	< 0.3	46.666	< 4	111	< 0.03	< 2	< 1	16.4	< 0.1	< 0.1	< 0.4	0.43	< 2
Long grain Parboiled	Organic	Italy		64.7621	111	1.58	0.49	20.2	7.47	17.7	2.925	3.864	2.05	< 26	4.196	522	4.837	225	1.58	81.8	6.3195		379	< 0.1	0.199	23.647	6.52	< 2	1273.34	< 9	229.959	< 0.1	1075.25	6.234	1090.59	0.332	< 0.3	20.072	< 4	96.3	< 0.03	< 2	< 1	35.1	< 0.1	0.0916	2.1	0.973	< 2
Jasmine				66.4953	114.5	1.95	0.182	7.89	21.25	2.755	1.551	1.562	3.675	< 26	8.1005	395.5	6.4305	210	2.46	57.9	17.4982		767	< 0.1	0.136	36.762	44.65	< 2	603.772	< 9	120.634	< 0.1	666.92	4.169	874.112	0.3025	< 0.3	11.4275	< 4	131	< 0.03	< 2	< 1	< 11	< 0.1	< 0.1	0.7135	0.4125	< 2
Basmati boil-in-bag		Punjab, India/Pakistan		68.5923	75.9	1.41	0.134	19.6	3.01	0.573	2.28	1.94	< 1.6	30.1	5.216	946	4.795	161	< 1	215	13.321		1092	< 0.1	0.123	39.948	1.14	< 2	860.708	19.2	159.216	< 0.1	827.345	1.088	1125.21	0.881	< 0.3	8.446	< 4	417	< 0.03	< 2	< 1	12.2	< 0.1	< 0.1	0.995	0.216	< 2
Jasmine		Thailand		68.7428	145	1.565	0.1625	8.33	33.05	9.935	1.3765	1.4355	3.465	34.35	7.993	445.5	4.7265	173	< 1	46	17.5951		433	< 0.1	0.132	35.9455	43.6	< 2	736.788	< 9	117.241	< 0.1	718.774	3.5745	877.13	0.4895	< 0.3	11.9065	< 4	92.75	< 0.03	< 2	< 1	11.75	< 0.1	< 0.1	0.03	0.4065	< 2
Basmati				69.4031	83.2	1.4	0.235	17.1	3.39	1.14	2.416	2.305	< 1.6	< 26	5.425	991	4.559	169	< 1	229	14.0932		1121	< 0.1	0.103	40.16	1.24	< 2	891.543	20.9	181.647	< 0.1	888.879	1.146	1175.7	0.313	< 0.3	10.383	< 4	465	< 0.03	< 2	< 1	12.3	< 0.1	< 0.1	1.09	0.33	< 2
Long grain Parboiled				69.5683	97.2	< 0.8	0.324	127	6.26	8.91	1.642	2.605	6.49	< 26	7.373	614	4.612	380	4.5	17.7	9.1366		605	< 0.1	0.135	34.795	0.603	< 2	1548.83	< 9	306.71	< 0.1	1543.11	1.41	971.255	0.282	< 0.3	51.1	< 4	107	< 0.03	< 2	< 1	21.4	< 0.1	< 0.1	< 0.4	0.587	< 2
Basmati				69.5926	79.9	1.18	0.326	15.7	12.4	2.53	2.48	3.573	< 1.6	< 26	9.401	640	4.349	323	2.83	165	13.211		688	< 0.1	< 0.1	64.684	1.3	< 2	1077.03	11.4	405.8	< 0.1	1353.44	1.431	1111.78	1.02	< 0.3	12.525	< 4	353	< 0.03	< 2	< 1	15.3	< 0.1	< 0.1	0.71	0.481	< 2
Basmati		Pakistan/India		69.888	91.2	1.173	0.234	20.6	4.4	3.16	2.365	3.319	1.75	< 26	6.588	896	4.318	184	4.68	159	13.871		825	< 0.1	0.103	50.622	1.61	< 2	1030.5	17.5	409.137	< 0.1	1360.58	1.745	1147.63	1.15	< 0.3	13.334	< 4	518	< 0.03	< 2	< 1	13	< 0.1	< 0.1	1.2	0.463	< 2
Jasmine	Organic			71.295	105	1.45	0.156	26	7.06	10	1.231	1.58	2.12	< 26	7.87	319	2.083	132	< 1	36.6	17.4317		418	< 0.1	0.147	34.903	5.71	< 2	627.829	< 9	167.277	< 0.1	797.194	2.585	817.808	0.351	< 0.3	14.136	< 4	93	< 0.03	< 2	< 1	< 11	< 0.1	< 0.1	< 0.4	0.302	< 2
Basmati		India		71.9349	86.3	1.213	0.339	25.9	3.39	5.99	2.393	3.251	1.61	< 26	6.371	1052	6.47	186	< 1	269	13.6873		938	< 0.1	0.107	149.908	1.69	< 2	1026.55	19.9	354.644	0.102	1237.37	1.738	1151.48	0.217	< 0.3	10.864	< 4	493	< 0.03	< 2	< 1	23.3	< 0.1	0.0999	1.78	0.624	< 2
Basmati		Pakistan/India		72.2126	114	1.285	1.351	9.23	5.98	18.7	1.921	4.621	1.78	< 26	9.655	785	17.81	131	2.38	111	15.9841		1248	< 0.1	0.115	58.18	1.17	< 2	1249.74	26.3	246.348	0.247	1094.82	1.253	1123.61	0.614	< 0.3	18.406	< 4	391	< 0.03	6.36	< 1	42	< 0.1	0.173	< 0.4	2.17	< 2
Basmat	Organic	India		72.6664	118	1.5	1.315	4.27	6.9	37.3	1.908	7.25	1.6	< 26	11.882	687	10.64	92.7	2.06	106	16.2536		1676	< 0.1	0.127	68.458	1.31	< 2	1145.14	31.5	385.646	0.162	1385.25	1.466	1148.16	0.251	< 0.3	18.95	< 4	449	< 0.03	4.72	< 1	47	< 0.1	0.174	< 0.4	2.66	< 2
Long grain Parboiled				73.2847	124	2.43	0.771	2.83	6.73	12.7	1.381	3.875	1.64	< 26	6.738	337	10.786	80.5	2.04	29.9	7.8419		764	0.151	0.053	959.543	0.325	< 2	1422.05	19.5	309.894	< 0.1	1423.28	0.577	1037.54	0.178	< 0.3	49.3	< 4	341	< 0.03	2.624	< 1	27.9	< 0.1	0.399	< 0.4	2.6	10.8
Jasmine		Thailand		74.4098	153	1.71	0.209	17.3	24.5	6.23	1.676	1.992	3.21	< 26	8.677	467	4.852	196	1.29	43.1	18.2556		528	< 0.1	0.179	39.66	31.9	< 2	806.167	< 9	179.454	< 0.1	890.684	4.363	934.821	1.66	< 0.3	17.166	< 4	105	< 0.03	< 2	< 1	20.2	< 0.1	0.116	< 0.4	0.489	< 2
Brown rice		EU/Northamerica		75.201	97.2	< 0.8	0.158	39.4	13.2	10.5	1.861	7.507	2.41	< 26	19.655	599	4.811	744	2.69	19.4	16.7068		609	< 0.1	0.219	98.251	0.583	< 2	2079.24	< 9	1090.29	< 0.1	3153.77	1.572	961.891	0.396	< 0.3	41.239	< 4	408	< 0.03	< 2	< 1	19.2	< 0.1	< 0.1	0.736	0.54	< 2
Jasmine				76.4851	132	1.69	0.205	5.82	18.1	3.4	1.356	1.553	3.06	< 26	7.251	301	4.376	199	1.53	29.5	17.3481		391	< 0.1	0.123	35.153	23.2	< 2	556.971	< 9	129.887	< 0.1	691.384	6.252	805.251	1.5	< 0.3	15.629	< 4	122	< 0.03	< 2	< 1	< 11	< 0.1	< 0.1	< 0.4	0.303	< 2
Long grain Parboiled		Italy		81.3502	95.8	< 0.8	0.212	69.9	4.07	5.82	1.724	2.574	2.17	< 26	7.493	546	3.59	330	2.07	18.6	8.4865		565	< 0.1	0.109	29.578	0.38	< 2	1640.81	< 9	328.276	< 0.1	1785.3	1.058	1001.97	0.516	< 0.3	41.31	< 4	80.2	< 0.03	< 2	< 1	25.8	< 0.1	< 0.1	0.614	0.434	< 2
Jasmine		Thailand		81.7023	124	1.93	0.2735	7.545	43.15	4.98	1.453	1.358	2.95	< 26	8.0365	439.5	3.5435	173	< 1	42.2	18.3662		513	< 0.1	0.1105	36.499	29.5	< 2	606.558	< 9	118.331	< 0.1	714.14	3.1075	917.603	1.055	< 0.3	15.038	< 4	122.5	< 0.03	< 2	< 1	< 11	< 0.1	< 0.1	< 0.4	0.3605	< 2
Whole grain				82.0221	108	0.437	0.287	34	12.6	16.4	1.876	10.118	2.36	34.5	26.483	482	6.282	466	3.6	15.4	18.3557		755	< 0.1	0.197	114.696	0.265	< 2	2271.58	< 9	1186.96	< 0.1	3205.87	0.834	1000.19	0.523	< 0.3	40.063	< 4	493	< 0.03	< 2	< 1	30.6	< 0.1	0.162	1.01	0.712	< 2
Basmati	Organic	Pakistan		82.905	135	1.525	0.433	4.71	6.795	14.65	1.956	2.9955	1.78	28.705	10.693	854	13.102	87.45	1.06	96.55	17.4499		1635.5	< 0.1	0.105	57.566	0.7175	< 2	1019.36	22.8	164.479	< 0.1	928.154	0.978	1208.08	0.8165	< 0.3	18.367	< 4	378	< 0.03	7.66	< 1	27	< 0.1	< 0.1	0.287	0.951	< 2
Whole grain		EU		83.8919	97.6	< 0.8	0.243	7.63	5.03	16.4	1.433	9.504	< 1.6	< 26	24.15	332	5.348	202	2.77	12.5	17.1215		690	< 0.1	0.158	114.241	1.08	< 2	2127.4	< 9	1106.93	0.204	3077.25	1.754	1020.81	0.408	< 0.3	52.758	< 4	462	< 0.03	< 2	< 1	57	< 0.1	< 0.1	0.513	0.721	< 2
Whole grain	Organic	Italy		84.1698	97	1.51	3.034	26.6	11.4	31	3.398	13.288	1.77	32.1	15.09	908	4.73	636	5.51	108	16.7255		752	0.169	0.226	91.285	14.1	< 2	2263.49	15.5	1088.91	0.472	2583.96	9.504	1182.8	0.601	< 0.3	37.753	< 4	469	0.0435	< 2	< 1	190	< 0.1	0.399	5.03	5.66	< 2
Jasmine		Cambodia		85.4783	177	1.76	0.104	6.11	20.1	27.8	1.521	1.312	4.2	31.9	7.382	541	8.234	130	1.56	76.5	17.6264		482	< 0.1	0.115	37.899	38.7	< 2	621.719	< 9	133.143	< 0.1	665.378	5.066	742.983	0.369	< 0.3	12.446	< 4	200	< 0.03	< 2	< 1	16.2	< 0.1	< 0.1	< 0.4	0.705	< 2
Round grain rice		Egypt		87.0064	125	1.6	0.249	15.3	3.13	1.61	2.45	1.595	< 1.6	< 26	7.073	463	7.828	83.4	< 1	59.2	13.3243		438	0.0925	< 0.1	52.467	1.2	< 2	855.893	< 9	198.058	< 0.1	927.832	0.832	886.514	1.02	< 0.3	9.011	< 4	143	< 0.03	< 2	< 1	12.5	< 0.1	< 0.1	0.698	0.469	< 2
Rice				88.5387	108	2.25	0.835	1.95	6.25	5.98	1.181	3.325	1.57	26.5	5.975	334	11.911	85.4	1.84	17.5	7.2776		791	0.113	< 0.1	799.386	0.32	< 2	1486.86	22.6	289.366	< 0.1	1487.15	0.548	1107.14	0.24	< 0.3	50.459	< 4	317	< 0.03	2.172	< 1	26.3	< 0.1	0.424	< 0.4	2.38	< 2
Round grain rice		Italy		91.1664	165	< 0.8	0.0677	11.9	4.92	0.597	1.234	2.938	4.62	< 26	6.815	504	4.461	166	< 1	20.2	13.5124		498	< 0.1	0.13	74.352	< 0.3	< 2	1192.92	< 9	390.231	< 0.1	1406.19	0.651	689.875	1.25	< 0.3	17.76	< 4	152	< 0.03	< 2	< 1	30.2	< 0.1	< 0.1	1.13	0.104	< 2
Long grain Parboiled				91.9863	114.5	< 0.8	0.1725	25.55	4.55	5.94	1.592	3.2925	1.92	< 26	5.1865	516	3.533	339.5	1.935	15.4	6.29475		522.5	< 0.1	0.179	944.18	0.327	< 2	1685.16	< 9	281.508	< 0.1	1700.56	1.0695	958.423	7.89	< 0.3	36.365	< 4	494	< 0.03	< 2	< 1	68.55	< 0.1	0.5	0.483	1.65	3.38
Round grain rice		Italy		93.0176	129	< 0.8	< 0,05	33.7	3.09	0.244	2.683	2.317	2.02	< 26	8.528	982	3.418	134	< 1	32	15.84		458	< 0.1	0.13	49.271	< 0.3	< 2	1003.59	< 9	317.128	< 0.1	1306.32	0.247	874.432	0.322	< 0.3	9.146	< 4	74.7	< 0.03	< 2	< 1	< 11	< 0.1	< 0.1	0.585	0.0071	< 2
Long grain Parboiled	Organic			96.6706	140	1.33	0.356	12.9	11	19.1	1.615	4.4	4.53	< 26	8.594	440	11.988	222	1.43	36.6	11.2673		426	< 0.1	0.131	37.761	25.4	< 2	1558.91	16.8	437.059	< 0.1	1702.72	7.959	1128.96	0.196	< 0.3	23.173	< 4	290	< 0.03	3.12	< 1	24	< 0.1	0.129	< 0.4	0.708	< 2
Long grain parboiled boil-in-bag				98.1557	120	0.925	0.42	6.38	4.06	9.49	1.526	4.149	1.73	33.8	8.75	356	13.049	317	2.2	18.7	8.4018		687	< 0.1	0.139	40.004	0.79	< 2	1556.15	< 9	420.616	< 0.1	1782.63	1.4	1009.39	6.39	< 0.3	35.909	5.48	126	< 0.03	< 2	< 1	26.2	< 0.1	0.19	< 0.4	1.12	< 2
Basmati	Organic	Pakistan		99.3508	153	1.7	2.482	4.6	7.79	52.1	1.931	9.5	2.01	< 26	11.791	771	22.469	112	2.73	84.5	17.0269		1895	0.0985	0.133	71.825	1.41	< 2	1463.55	37.5	411.215	0.526	1440.31	1.386	1149	0.466	< 0.3	27.463	< 4	536	< 0.03	7.16	< 1	95.2	< 0.1	0.247	< 0.4	4.94	< 2
Jasmine		Thailand		102.998	124	1.46	0.353	19	11.1	7.99	1.451	2.755	2.02	26.81	9.528	573	8.306	116	2.91	38.2	16.6265		685	< 0.1	0.196	238.286	22.9	< 2	924.755	8.55	293.207	< 0.1	1136.66	7.966	993.615	0.7	< 0.3	16.189	< 4	239	< 0.03	2.904	< 1	15.6	< 0.1	0.501	< 0.4	2.79	< 2
Jasmine	Organic	Thailand		106.708	250	2.04	0.337	6.06	25.1	3.32	1.655	1.733	6.29	28.66	8.124	521	5.528	168	2.18	73.6	18.5438		518	< 0.1	0.121	37.482	23.2	< 2	604.368	< 9	124.319	< 0.1	665.876	5.3	817.174	0.687	< 0.3	12.893	< 4	206	< 0.03	< 2	< 1	38.8	< 0.1	< 0.1	< 0.4	0.289	< 2
Long grain and wild rice				110.143	129	1.051	0.283	22	8.97	5.57	2.303	3.989	2.12	26.63	5.757	519	9.989	354	1.46	39.1	12.1462		744	< 0.1	0.105	564.557	1.55	< 2	1712.64	< 9	359.487	< 0.1	1733.12	1.683	1046.59	2.58	< 0.3	28.499	< 4	289	< 0.03	< 2	< 1	32.3	< 0.1	0.293	0.984	1.36	3.1
Brown rice	Organic			122.138	361	0.874	2.236	7.37	183	7.84	2.395	13.162	1.87	26.35	25.277	779	30.187	588	2.9	77.8	16.1029		1620	< 0.1	< 0.1	92.47	5	< 2	2772.27	40.3	1440.44	0.201	3640.76	7.096	1043.97	0.459	< 0.3	63.789	< 4	662	< 0.03	< 2	< 1	381	< 0.1	0.171	< 0.4	4.47	< 2
Long grain		Thailand		124.986	150	2.07	0.245	22.6	6.06	4.06	2.762	3.026	2.2	< 26	4.845	378	8.158	316	2.38	58.3	5.6639		760	< 0.1	0.152	221.636	8.98	< 2	1539.17	< 9	269.126	< 0.1	1381.55	5.921	912.956	0.267	< 0.3	27.467	< 4	193	< 0.03	< 2	< 1	39.6	< 0.1	0.167	< 0.4	0.766	< 2
Long grain Parboiled		Greece		136.045	155	1.97	0.352	38.4	7.77	5	2.659	3.59	1.8	30.4	3.502	369	7.772	282	3.48	77.9	5.3625		632	< 0.1	0.207	14.866	27.8	< 2	1723.96	< 9	299.842	< 0.1	1325.42	10.376	879.265	0.364	< 0.3	24.982	< 4	70.6	< 0.03	< 2	< 1	19.9	< 0.1	< 0.1	< 0.4	0.911	< 2
Whole grain		South Europe		139.983	191	1.52	0.486	60.4	10	4.39	1.944	9.235	2	< 26	21.082	601	13.85	274	4.33	65.5	18.7143		744	< 0.1	0.327	91.484	0.645	< 2	2643.26	< 9	1167.51	< 0.1	3246.35	1.618	991.183	14.1	< 0.3	46.995	< 4	310	< 0.03	2.612	< 1	46.5	< 0.1	< 0.1	< 0.4	0.644	< 2
Whole grain Jasmine		Thailand		144.113	204	1.45	1.566	9.66	39.5	12.3	1.919	10.952	4.53	< 26	25.006	437	5.382	274	3.28	36	26.5562		814	< 0.1	0.148	88.233	112	< 2	2855.54	< 9	1277.36	0.258	3462.43	9.888	968.53	9.83	< 0.3	57.674	< 4	430	< 0.03	< 2	< 1	52	0.113	0.102	< 0.4	2.58	< 2
Whole grain				147.369	160	1.48	0.984	13.7	8.49	7.77	3.201	12.609	2.7	30.9	36.823	431	29.335	368	4.96	43.4	20.2939		974	< 0.1	0.204	133.01	1.33	< 2	1930.57	< 9	1280.39	0.13	3347.96	2.295	1156.72	1.73	< 0.3	65.108	< 4	548	< 0.03	2.232	< 1	69.8	< 0.1	0.261	0.578	3.05	< 2
Long grain		Thailand		148.359	206	1.36	0.24	5.48	8.62	11.3	1.103	1.715	< 1.6	< 26	2.644	357	9.206	82.1	< 1	24.6	4.5573		450	< 0.1	0.208	15.616	14.4	< 2	1378.44	< 9	233.08	< 0.1	1288.54	8.884	967.81	0.157	< 0.3	22.068	< 4	75.1	< 0.03	< 2	< 1	20	< 0.1	< 0.1	< 0.4	0.509	< 2
Whole grain		Greece		177.442	211	1.055	0.428	17.8	21.5	37.4	1.778	11.928	< 1.6	36.1	20.988	419	8.196	126	4.68	24.7	17.2458		799	< 0.1	0.283	103.192	24.6	< 2	1896.21	< 9	1074.19	< 0.1	2792.82	13.056	1020.9	0.362	< 0.3	51.077	< 4	456	< 0.03	< 2	< 1	62.1	< 0.1	0.115	< 0.4	1.16	< 2
Rice Noodles
Rice Noodles				55.045	74.4	1.72	0.491	17.1	11.2	9.42	1.185	1.452	< 1.6	181	5.542	318	256.359	29.6	2.22	43	12.221		236	< 0.1	0.202	60.437	2.7	< 2	262.182	15.9	90.9128	< 0.1	637.893	1.108	888.963	0.277	< 0.3	15.283	< 4	175	< 0.03	< 2	< 1	15.4	< 0.1	4.92	< 0.4	1.79	< 2
Rice Noodles		Thailand		75.279	99.4	0.988	0.236	12.4	5.84	8.38	1.216	2.452	< 1.6	106	4.325	362	152.589	40.5	9.6	29.7	10.538		242	< 0.1	0.705	104.209	5.15	< 2	393.936	18	85.9628	< 0.1	600.648	2.128	857.047	0.36	< 0.3	17.757	4.16	514	< 0.03	< 2	< 1	28.7	< 0.1	9.08	0.478	1.26	< 2
Rice Noodles		Thailand		79.7775	104	1.48	0.36	15.4	10.2	5.21	1.367	2.406	< 1.6	109.3	5.616	390	63.993	74.1	3.57	42.2	12.4421		330	< 0.1	0.221	120.962	6.76	< 2	396.097	< 9	101.738	< 0.1	657.36	1.985	916.882	0.765	< 0.3	12.551	4.52	599	< 0.03	< 2	< 1	15.5	< 0.1	1.6	1.39	2.02	< 2
Rice Cakes
Rice cakes, for babies				86.4495	131	1.125	0.306	32.2	4.31	5.22	1.579	3.083	2.63	< 26	13.275	360	14.739	136	< 1	25.4	12.1825		603	< 0.1	< 0.1	67.209	< 0.3	< 2	1403.5	10.3	429.881	< 0.1	1423.85	0.445	747.848	0.302	< 0.3	12.884	< 4	154	< 0.03	< 2	< 1	< 11	< 0.1	< 0.1	0.386	0.404	< 2
Rice cakes, cheese		Netherlands		102.332	136	< 0.8	0.695	48.6	22.8	82.1	1.611	9.051	1.7	69.3	21.391	487	2236.14	407	4.04	40.3	18.1665		753	< 0.1	0.709	636.164	2.69	< 2	2927.58	< 9	1086.63	0.265	3552.73	1.604	963.192	0.793	< 0.3	47.695	< 4	895	< 0.03	< 2	< 1	33.1	< 0.1	1.05	0.784	2.75	< 2
Rice cakes, sourcreme and onion				109.704	121	< 0.8	0.692	34.6	9.54	22.4	1.628	9.006	1.64	116	20.386	440	4389.09	262	4.57	29	16.3614		912	< 0.1	1.46	427.681	1.43	< 2	3033.48	< 9	1045.81	0.372	3139.62	1.29	937.812	1.18	< 0.3	52.465	< 4	682	< 0.03	< 2	< 1	68.7	0.163	0.257	0.771	3.2	< 2
Rice cakes, sea salt				122.227	164	< 0.8	0.768	59.4	26.7	37.7	1.775	11.112	2.09	< 26	27.197	416	897.126	450	2.55	32.8	19.8275		762	< 0.1	0.18	131.482	0.33	< 2	3363.78	< 9	1335.9	0.115	3732.7	1.055	992.977	0.478	< 0.3	51.346	< 4	514	< 0.03	< 2	< 1	43.7	< 0.1	< 0.1	< 0.4	1.72	< 2
Rice cakes				122.349	140	2.34	6.094	54.5	23.3	108	2.528	21.44	2.45	< 26	21.14	646	1270.64	409	12.2	78.9	19.4843		851	< 0.1	0.237	111.912	13.8	< 2	2436.45	12.8	1348.32	0.706	3358.97	12.999	1210.25	2.18	0.84	26.775	< 4	820	0.0516	< 2	1.54	229	0.123	0.454	2.04	12.8	3.29
Rice cakes, natural				138.719	169	< 0.8	0.446	29.2	11.1	33.3	1.657	10.2675	2.2	< 26	26.83	574	9.7445	494	1.965	20.5	19.9447		770	< 0.1	0.2005	122.95	< 0.3	< 2	2788.97	< 9	1336.03	< 0.1	3745.06	0.8365	991.965	0.559	< 0.3	45.3465	< 4	466.5	< 0.03	2.11	< 1	28.7	< 0.1	< 0.1	0.413	1.26	< 2
Rice cakes				142.98	165	< 0.8	0.403	46.3	10.1	36.6	1.853	9.511	1.8	< 26	26.623	575	1394.86	406	12.5	34	19.5492		765	< 0.1	0.19	125.212	0.358	< 2	3103.54	< 9	1297.99	< 0.1	3604.22	0.985	1030.61	0.554	< 0.3	24.726	< 4	812	< 0.03	< 2	< 1	21.4	< 0.1	< 0.1	0.509	1.21	< 2
Rice cakes		Italy		157.342	172	< 0.8	0.436	57.8	8.79	21.8	2.185	11.094	2.35	38	28.204	529	1094.27	271	4.22	23.4	21.4973		764	< 0.1	0.275	135.162	0.711	< 2	2834.89	< 9	1309.62	< 0.1	3622.59	1.705	1094.46	0.461	< 0.3	29.593	< 4	641	< 0.03	< 2	< 1	26.6	< 0.1	< 0.1	0.599	1.14	< 2
Rice cakes, no salt added	Organic			181.672	872	1.7	2.987	22.3	183	46.6	2.61	13.383	3.35	< 26	27.619	1014	7.74	454	4.72	17.6	17.9278		1119	0.17	0.283	104.812	31.7	< 2	2243.83	21.8	1159.18	0.154	2799.47	18.996	1195.05	4.4	< 0.3	28.565	< 4	591	< 0.03	< 2	< 1	42.2	0.159	0.266	< 0.4	5.06	2.36
Rice cakes, seasalt				186.678	217	1.287	1.964	14	11.8	71.9	3.799	15.997	2.9	134	30.693	444	2888.6	569	4.87	44.2	20.5095		1229	< 0.1	0.188	108.13	1.99	< 2	2759.16	9.43	1344.53	0.186	3577.4	2.703	1195.11	0.89	< 0.3	25.925	< 4	474	< 0.03	2.184	< 1	55.6	< 0.1	0.115	< 0.4	4.87	< 2
Rice cakes with 7 % quinoa	Organic			321.994	308	1.45	1.138	79.3	39.8	32.8	3.292	13.685	3.53	60.1	33.636	682	5314.09	1290	4.67	28.8	21.2256		1749	0.0942	0.202	246.012	1.26	< 2	3316.8	9.02	1371.28	0.107	3728.96	0.877	1092.61	1.61	< 0.3	27.711	< 4	1298	< 0.03	< 2	< 1	30.4	0.356	< 0.1	1.1	3	< 2
Rice bread
Rice bread				22.2708	27.4	< 0.8	3.303	22.8	21.5	81.1	1.067	89.863	< 1.6	125	6.097	207	9653.54	181	20	23.1	7.3502		3215	0.298	0.137	477.381	5.22	< 2	1025.63	< 9	387.467	0.401	1109.47	1.567	539.791	1.32	0.357	13.489	8.48	2264	< 0.03	< 2	< 1	94.9	2.37	7.39	1.19	8.13	6.51
Rice bread, gluten free with sunflower seeds		Germany		37.1134	55	< 0.8	0.947	26.7	15.4	10	1.947	11.106	< 1.6	< 23	10.911	280	3851.66	480	1.74	24.3	11.3542		2301	0.231	0.053	212.333	7.67	< 2	1766.13	< 9	681.413	< 0.1	1613.88	3.295	691.09	0.327	< 0.3	22.502	< 4	1090	< 0.03	< 2	< 1	17.9	0.503	0.6	3.41	1.58	< 2
Rice bread				51.8087	71.2	1.54	4.55	20.8	15.1	68.9	2.422	4.876	2.13	210	7.765	437	2688.08	321	8.75	49.7	14.9952		1459	0.0912	0.24	80.62	41.2	< 2	1716.74	< 9	207.972	0.302	942.949	3.792	896.739	1.06	< 0.3	15.439	< 4	899	< 0.03	< 2	< 1	26.3	0.273	0.289	3.82	8.41	< 2
Rice crisp bread				55.9539	71.5	0.955	3.904	23.8	30.4	110	1.13	13.478	< 1.6	58.2	6.225	186	13069.3	177	16.6	25.8	10.7074		2752	0.363	0.192	505.571	6.37	< 2	1125.22	19.8	327.466	0.593	928.148	1.922	757.431	2.51	0.75	24.881	4.76	2573	0.0397	< 2	1.56	139	1.33	2.39	2.67	9.38	9.11
Rice based breakfast cereals
Rice based breakfast cereals		Germany		24.9147	31.4	0.881	1.982	19.3	13.9	43.6	2.218	47.195	< 1.6	278	11.66	320	9378.56	161	7.2	22.9	14.3011		2485	0.115	0.406	456.729	2.15	< 2	2632.18	8.84	429.909	0.494	1644.27	1.292	1425.35	1.45	< 0.3	27.078	< 4	1398	< 0.03	< 2	< 1	74	0.121	0.403	0.862	5.56	< 2
Rice based breakfast cereals				25.2142	39.7	< 0.8	1.516	14.5	8.01	19.4	1.964	11.459	< 1.6	45.2	9.456	319	11933.6	93.6	7.99	27.1	13.1538		727	0.147	0.316	322.492	1.01	< 2	1986.35	< 9	280.863	0.31	1282.83	0.894	1328.85	1.57	< 0.3	20.426	< 4	665	< 0.03	< 2	< 1	50.7	< 0.1	0.13	0.783	3.84	< 2
Rice based breakfast cereals				51.7838	68.7	< 0.8	2.6855	43.8	48.3	281	2.8195	27.3845	< 1.6	< 26	9.1865	292.5	2784.38	566	5.94	17.5	11.6666		1346.5	0.2115	0.08315	197.232	4.665	< 2	2706.37	< 9	509.89	0.4335	1261.34	2.8495	633.629	2.75	0.426	19.102	< 4	940	< 0.03	< 2	1.24	96.45	< 0.1	0.341	5.985	9.745	2.155
Rice based breakfast cereals		Germany		55.3106	116	< 0.8	1.535	18.1	7.43	46.3	1.985	87.072	< 1.6	44	10.553	432	11444.1	92.5	5.79	30.9	15.1921		756	< 0.1	0.284	309.556	1.04	< 2	1974.94	< 9	349.358	0.668	1534.8	1.024	1299.1	1.31	< 0.3	27.649	< 4	643	< 0.03	< 2	< 1	43.5	< 0.1	0.182	1.76	3.9	< 2
Rice based breakfast cereals				65.2311	87.1	1.0	0.0988	136	5.35	7.13	1.575	2.119	2.72	< 26	9.867	460	4758.02	169	1.35	17.7	12.7149		416	< 0.1	< 0.1	77.051	< 0.3	< 2	1050.59	< 9	318.99	< 0.1	1311.43	0.749	844.31	0.585	< 0.3	28.333	< 4	182	< 0.03	< 2	< 1	20.9	< 0.1	< 0.1	0.596	0.148	< 2
Rice based breakfast cereals				91.1613	114	< 0.8	0.277	72.8	4.29	10.4	1.453	5.054	1.91	141	12.097	410	4051.44	121	1.13	16.2	12.716		426	< 0.1	0.106	67.663	< 0.3	< 2	1381.88	< 9	447.157	< 0.1	1547.21	0.805	825.172	0.376	< 0.3	21.574	< 4	147	< 0.03	< 2	< 1	< 11	< 0.1	< 0.1	0.493	0.449	< 2
Rice Drinks
Rice drink, natural	Organic			5.02127	6.6	< 0.4	0.193	0.268	< 1.3	< 2.6	0.014	0.0275	< 0.8	< 26	0.043	7.19	259.649	6.94	< 0.6	< 3	0.1914		55.8	< 0.1	< 0.1	28.773	< 0.3	< 2	116.206	< 4.3	19.965	< 0.1	31.262	0.16	18.355	0.122	< 0.3	6.36	< 4	78.3	< 0.03	< 2	< 1	< 11	< 0.1	< 0.1	< 0.4	0.0811	< 2
Rice drink				8.56189	10.1	< 0.4	0.471	0.946	1.65	5.13	0.0245	0.629	< 0.8	< 26	0.434	33.7		52.3	1.09	< 3	0.3146		311	0.222	< 0.1	1028	5.08	< 2	136.359	24.3	20.6899	0.145	569.976	0.762	46.725	1.27	< 0.3	10.545	< 4	555	< 0.03	< 2	< 1	27.4	< 0.1	1.94	0.456	4.2	6.37
Rice drink, calcium added	Organic			8.98327	10.5	< 0.4	0.236	1.5	< 1.3	< 2.6	0.0137	1.275	< 0.8	39.9	0.126	9.41		20.6	< 0.6	< 3	0.1815		99.2	< 0.1	< 0.1	403.435	< 0.3	< 2	113.989	8.35	53.7801	0.116	33.3256	0.0213	22.515	0.301	0.455	7.306	< 4	2755	< 0.03	< 2	< 1	63.6	< 0.1	4.45	< 0.4	17.6	< 2
Rice drink, calcium added	Organic			9.45995	7.83	< 0.4	0.438	1.35	< 1.3	3.81	0.079	0.562	< 0.8	29	0.454	17.4		32.8	1.12	< 3	0.231		148	0.226	< 0.1	1081.59	< 0.3	< 2	190.917	4.96	33.3872	0.181	547.238	0.0522	19.281	1.07	0.375	7.041	< 4	559	< 0.03	< 2	< 1	33.3	< 0.1	1.73	< 0.4	4.14	5.76
Rice drink	Organic			10.2391	8.27	< 0.4	0.0483	0.241	< 1.3	< 2.6	0.0146	0.0479	< 0.8	< 26	0.0305	7.38	268.699	6.18	< 0.6	< 3	0.1419		56	< 0.1	< 0.1	30.928	< 0.3	< 2	127.095	4.26	20.2202	< 0.1	31.9781	0.158	19.103	0.138	< 0.3	6.713	< 4	79.8	< 0.03	< 2	< 1	< 11	< 0.1	< 0.1	< 0.4	0.0872	< 2
Rice Porridges
Rice porridge, meal				15.1517	19.4	< 0.4	0.0758	0.516	< 1.3	3.16	0.221	0.484	< 0.8	122	0.662	72.6	607.06	8.36	0.59	17.9	4.3274		207	< 0.1	1.71	928.043	1.8	< 2	1455.62	6.78	121.02	< 0.1	906.941	1.013	346.128	0.173	< 0.3	5.843	< 4	308	< 0.03	< 2	< 1	11	0.158	< 0.1	< 0.4	0.0899	< 2
Rice porridge, meal				16.418	19.2	< 0.4	0.0588	0.544	< 1.3	< 2.6	0.223	0.634	< 0.8	28	0.775	66.4	637.69	7.43	0.55	21.9	4.1514		191	< 0.1	0.285	851.667	2.89	< 2	1312.55	4.97	124.352	< 0.1	864.129	1.327	352.721	0.355	< 0.3	4.794	< 4	288	< 0.03	< 2	< 1	< 11	0.245	< 0.1	< 0.4	0.0565	< 2
																												< 2
Rice porridge				9.70946	19.1	0.4	0.119	0.505	< 1.3	< 2.6	0.224	0.579	< 0.8	110	0.79	51.2		7.2	< 0.6	16	4.0062		166	< 0.1	< 0.1	666.269	2.05	< 2	1053.08	11.3	100.815	< 0.1	714.085	1.39	314.352	0.265	< 0.3	5.185	< 4	288	< 0.03	< 2	< 1	< 11	0.169	0.554	< 0.4	0.201	< 2
Rice porridge				10.3426	16.6	< 0.4	0.135	0.501	< 1.3	3.32	0.252	0.532	< 0.8	119	0.825	59.2	1646.84	7.9	< 0.6	15.3	4.5848		200	< 0.1	0.357	867.457	3.08	< 2	1300.89	10.6	124.742	< 0.1	890.626	2.354	390.045	0.202	< 0.3	4.951	< 4	306	< 0.03	< 2	< 1	< 11	0.239	0.2	< 0.4	0.25	< 2
Rice porridge, no sugar added				10.8852	13.9	< 0.4	0.0567	7.87	< 1.3	7.19	0.246	0.432	< 0.8	44.2	1.164	77.7	1235.88	17.6	0.605	14.7	3.2285		179	< 0.1	< 0.1	507.373	0.807	< 2	906.578	6.34	87.098	< 0.1	566.642	0.482	265.339	0.324	< 0.3	7.892	< 4	196	< 0.03	< 2	< 1	< 11	0.124	0.443	< 0.4	0.129	< 2
Rice porridge				11.6362	14.8	< 0.4	0.0359	6.48	< 1.3	< 2.6	0.202	0.381	< 0.8	97.9	1.368	73.4		25.1	< 0.6	16.2	3.7334		212	< 0.1	< 0.1	683.978	1.2	< 2	1021.96	6.47	107.146	< 0.1	695.135	0.577	316.669	0.238	< 0.3	9.756	< 4	338	< 0.03	< 2	< 1	< 11	0.242	2.02	< 0.4	0.173	< 2
Rice porridge				11.6564	12	< 0.4	0.0477	4.98	< 1.3	< 2.6	0.229	0.527	< 0.8	40.9	1.668	69.1		27.4	< 0.6	13.9	3.8335		215	< 0.1	< 0.1	692.332	1.2	< 2	1103.08	5.7	115.955	< 0.1	744.326	0.573	316.364	0.257	0.318	9.144	< 4	335	< 0.03	< 2	< 1	< 11	0.261	1.9	< 0.4	0.119	< 2
Rice porridge				14.4234	16.55	< 0.4	0.0395	4.965	< 1.3	3.335	0.1925	0.4515	< 0.8	108	1.394	68.6		17.8	< 0.6	8.205	3.6927		219.5	< 0.1	< 0.1	696.034	1.24	< 2	1096.01	6.905	115.025	< 0.1	740.995	0.593	314.543	0.2195	< 0.3	10.898	< 4	336	< 0.03	< 2	< 1	< 11	0.2505	1.88	< 0.4	0.1545	< 2
Rice porridge	Organic			16.7298	19	< 0.4	0.0478	2.78	1.28	3.9	0.254	0.404	< 0.8	37.4	1.177	77.7		18.3	0.644	9.58	3.2626		177	< 0.1	< 0.1	470.43	0.732	< 2	740.286	6.4	101.176	< 0.1	574.644	0.408	231.538	0.326	< 0.3	6.888	< 4	160	< 0.03	< 2	< 1	< 11	< 0.1	0.246	< 0.4	0.132	< 2
For comparison, Market Basket 2015 Composite samples**				iAs	As	Ag	Al	Cd	Co	Cr	Cu	Fe	Hg	I	Mn	Mo	Na	Ni	Pb	Se	Zn		B	Be		Ca			K	Li	Mg		P	Rb	S	Sb		Si		Sr						U
Cereals				9	10.545	2.423	3.0578	25.51	10.864	16.35	2.0173	15.8891	0.887867	50.56	10.5484	408.6	2825.24	191.9	4.804	38.44	12.9219		793	0.2173		444.983			2525.87	34.06	442.534		1640.72	2.2207	1169.4	1.5572		24.6214		1183						1.1486
Potato products				2***	< 1.7	1.0258	0.18112	25	5.586	9.548	0.8932	4.0508	< 1.7	18.2855	1.2168	58.64	267.825	46.28	1.2738	4.6	2.5826		1161.6	1.2234		72.9124			4310.5	3.8674	193.377		510.371	0.9014	308.471	0.4392		3.944		272.8						2.054
Vegetables				2***	1.776	0.3481	0.2662	10.262	4.562	16.04	0.4448	3.0724	< 1.7	31.02	1.3184	75.94	512.102	38.52	4.43	6.092	1.932		1250.8	< 1.1		235.729			2038.07	13.8	96.0418		292.195	0.4886	228.211	< 0.3		6.5712		1038.4						1.716
							mg/kg				mg/kg	mg/kg			mg/kg		mg/kg				mg/kg					mg/kg			mg/kg		mg/kg		mg/kg	mg/kg	mg/kg			mg/kg
* Swedish Food Agency Report no. 16/2015. Inorganic arsenic in rice and rice products on the Swedish market 2015. Part 1- Survey
** Mean values of five composite samples for each food category. Indicative results from this study and validated results from Swedish Food Agency, 2017. Market Basket 2015 – chemical analysis, exposure estimation and health-related assessment of nutrients and toxic compounds in Swedish food basket, Swedish National Food Agency Report: 26/2017. ISSN 1104-7089. Uppsala, Sweden. https://www.livsmed…
*** Kollander et al, 2019. Inorganic arsenic in food products on the Swedish market and a risk-based intake assessment. Science of the Total Environment 672 (2019) 525–535.
[truncated: 1 more columns]

## Sheet: S5. Bread
Table S5. Soft bread and crisp bread
Results for individual samples expressed in µg/kg if not other stated.
Analyses of total elements are performed at ALS Scandinaiva AB, Luleå, Sweden, 2015.
The expanded measurement uncertainties (k=2) are between 10 and 50 % for low level elements and around 15 % for high level elements. LOD based on 3 * standard deviation of 9 blank measurements and total dilution factor of 100.
Results for As and iAs, the latter analysed at Swedish Food Agency, are included for completeness. References listed below.
For comparison, levels of elements in composite market basket samples are presented.
				Validated results																		Indicative values
Food item	Country of origine if known	Ingreedients	Seeds and berries if incuded	iAs	As	Ag	Al	Cd	Co	Cr	Cu	Fe	Hg	Mn	Mo	Na	Ni	Pb	Se	Zn		Au	B	Ba	Be	Bi	Ca	Ce	Cs	Dy	Er	Eu	Ga	Gd	Ge	Hf	Ho	I	K	La	Li	Lu	Mg	Nb	Nd	P	Pr	Rb	Re
			LOD	2	4	1	0.05	0.1	2	4	0.01	0.2	2	0.02	2	0.007	6	3	11	0.09		0.1	0.2	0.02	9	0.1	0.003	0.4	0.3	0.3	0.1	0.2	0.6	0.7	11	2	0.03	13	0.01	5	11	0.02	0.2	0.1	3	0.003	0.9	0.006	0.02
							mg/kg				mg/kg	mg/kg		mg/kg		g/kg				mg/kg			mg/kg	mg/kg			g/kg												g/kg				mg/kg			g/kg		mg/kg
Crisp bread wholemeal rye fibre-rich
Crisp bread wholemeal rye extra coarse fibre-rich	Sweden	Wholemeal rye flour			< 4	2.71	0.698	15.75	8.485	16.8	3.483	25.229	2.055	24.8355	829	5.3829	84.6	< 3	18.345	23.3645		< 0.1	1.6865	2.8465	< 9	< 0.1	0.391601	1.1075	6.1	< 0.3	< 0.1	< 0.2	0.649	< 0.7	< 11	< 2	< 0.03	< 13	5.01253	< 5	< 11	< 0.02	940.168	0.137	< 3	2.84839	< 0.9	3.896	< 0.02
Crisp bread wholemeal rye extra coarse fibre-rich	Sweden	Wholemeal rye flour, wheat germs 5,2 %	Linseeds 6,3 %		7.2	4.49	0.66	26.4	17.4	14.7	3.139	23.105	3.425	26.457	653	3.49161	125	< 3	31.5	28.847		< 0.1	1.896	2.221	10.2	0.137	0.364823	0.928	5.08	< 0.3	0.136	< 0.2	0.741	< 0.7	< 11	< 2	< 0.03	13.0455	4.81114	< 5	11.2267	< 0.02	919.344	0.132	< 3	2.77403	< 0.9	3.091	< 0.02
Crisp bread wholemeal rye fibre-rich	Germany	Wholemeal rye flour 70 %, rolled oats 10 %, wholemeal wheat flour 6 %, wholemeal oat flour 6 %, wholemeal barley flour 6 %			6.23	1.96	1.202	21.5	14.4	26.3	3.532	29.689	3.54	29.223	470	4.76264	302	5.87	18.8	35.919		< 0.1	1.501	2.324	< 9	0.13	0.496773	1.48	4.39	< 0.3	0.107	< 0.2	1.08	< 0.7	< 11	< 2	< 0.03	< 13	5.16972	< 5	< 11	< 0.02	1047.39	0.295	< 3	3.36166	< 0.9	2.445	0.0225
Crisp bread wholemeal rye fibre-rich	Sweden	Wholemeal rye flour			6.29	5.45	0.946	11.9	13.7	24.8	3.185	23.043	3.5	21.961	716	4.67319	134	< 3	42.3	22.128		< 0.1	2.35	3.019	11.3	0.169	0.482657	1.27	5.21	< 0.3	< 0.1	< 0.2	0.74	< 0.7	< 11	< 2	< 0.03	14.0455	5.46576	< 5	11.42	< 0.02	961.88	0.168	< 3	2.77003	< 0.9	3.63	< 0.02
Crisp bread wholemeal rye fibre-rich	Sweden	Wholemeal rye flour			5.495	5.085	1.0285	12.2	13.95	21.65	3.4085	24.794	3.825	24.416	717.5	4.13178	115	3.375	15.6	24.128		< 0.1	1.9005	2.6665	15.25	< 0.1	0.375624	1.385	5.88	< 0.3	< 0.1	< 0.2	1.35	< 0.7	< 11	< 2	< 0.03	< 13	5.56806	< 5	< 11	< 0.02	996.009	0.203	< 3	3.03759	< 0.9	3.7805	0.0214
Crisp bread wholemeal rye fibre-rich	Sweden	Wholemeal rye flour			< 4	4.69	0.959	12.5	15.3	24.1	3.405	25.097	3.91	24.054	738	5.69382	103	< 3	26.7	23.717		0.148	1.889	2.816	16.7	< 0.1	0.390839	1.25	6.29	< 0.3	< 0.1	< 0.2	0.971	< 0.7	< 11	< 2	< 0.03	< 13	5.6236	< 5	< 11	< 0.02	970.866	0.157	< 3	2.98873	< 0.9	3.722	< 0.02
Crisp bread wholemeal rye fibre-rich	Sweden	Wholemeal oat flour 37%, wheat flour, rolled oats 18%, rye flour, skimmed milk powder			4.77	3.66	0.5	14.5	20.5	9.68	2.81	24.514	3.05	26.568	688	4.36479	502	< 3	36.9	22.286		< 0.1	0.957	1.167	14.8	0.196	0.823904	0.484	13.2	< 0.3	< 0.1	< 0.2	0.607	< 0.7	< 11	< 2	< 0.03	62.7273	4.6785	< 5	< 11	< 0.02	967.722	< 0.1	< 3	3.20323	< 0.9	5.864	< 0.02
Crisp bread wholemeal rye fibre-rich	Sweden	Wholemeal rye flour			7.67	6.31	3.038	17.2	34.8	45	4.068	29.129	2.88	29.685	660	6.37139	343	3.38	25.9	29.664		< 0.1	2.049	2.583	16.5	0.276	0.370063	4.73	6.34	< 0.3	0.103	< 0.2	1.28	< 0.7	< 11	< 2	0.0623	< 13	5.40256	< 5	< 11	0.0368	993.612	0.534	< 3	2.72082	< 0.9	4.755	0.0413
Crisp bread wholemeal rye fibre-rich	Sweden	Wholemeal rye flour			4.75	5.71	2.939	13.3	30.4	23.5	3.981	28.064	3.62	26.179	644	6.01768	348	< 3	63	28.008		< 0.1	2.039	2.123	18.3	0.183	0.397419	4.3	5.74	< 0.3	0.193	< 0.2	1.28	< 0.7	< 11	< 2	0.033	< 13	5.23803	< 5	11.02	< 0.02	1010.81	0.502	< 3	2.84407	< 0.9	5.168	0.0532
Crisp bread wholemeal rye fibre-rich	Sweden	Wholemeal rye flour			< 4	5.1	0.629	14.5	7.52	23.8	3.286	23.562	3	22.802	769	5.0386	127	< 3	16.3	22.494		< 0.1	1.859	2.925	14	0.336	0.341783	0.722	3.61	< 0.3	< 0.1	< 0.2	< 0.6	< 0.7	< 11	< 2	< 0.03	< 13	5.6587	< 5	< 11	< 0.02	904.176	0.132	< 3	2.73352	< 0.9	2.801	0.0249
Crisp bread wholemeal rye fibre-rich	Germany	Wholemeal rye flour			6.64	4.57	0.809	16.2	8.88	16.1	3.437	27.409	3.26	26.772	473	3.78413	100	3.3	42.1	35.953		0.109	1.995	2.088	20.7	0.136	0.492722	1.02	1.89	< 0.3	< 0.1	< 0.2	< 0.6	< 0.7	< 11	< 2	< 0.03	13.5	5.62106	< 5	< 11	< 0.02	1102.41	0.18	< 3	3.27145	< 0.9	1.891	0.023
Crisp bread wholemeal rye fibre-rich	Sweden	Wholemeal rye flour, wheat bran, wheat flour	Linseeds		8.22	3.99	1.618	25.1	13	36.3	4.139	33.932	2.755	30.51	734	4.88872	215	3.24	43.6	29.394		< 0.1	2.461	3.438	17.4	0.418	0.50501	1.82	3.06	< 0.3	< 0.1	< 0.2	0.815	< 0.7	< 11	< 2	< 0.03	14	5.82543	< 5	< 11	< 0.02	1248.11	0.165	< 3	3.50628	< 0.9	2.918	0.0312
Crisp bread wholemeal rye fibre-rich	Sweden	Wholemeal rye flour			6.24	4.28	1.088	11.3	25.3	11	3.378	25.29	3.31	26.108	723	5.66251	98.2	4.73	33.2	24.08		< 0.1	1.875	2.838	18.5	0.136	0.370367	1.27	6.97	< 0.3	< 0.1	< 0.2	0.972	< 0.7	< 11	< 2	< 0.03	< 13	5.79735	< 5	< 11	0.021	1018.03	0.205	< 3	3.11089	< 0.9	3.557	< 0.02
Crisp bread wholemeal rye fibre-rich	Sweden	Wholemeal rye flour			5.245	4.735	1.18	13.15	14.85	52.3	3.5075	27.1675	3.4275	26.8305	765.5	4.11101	119	2.33	41.65	27.5615		< 0.1	1.8565	2.8455	17.75	0.171	0.395495	1.17	5.655	< 0.3	< 0.1	< 0.2	0.55	< 0.7	< 11	< 2	< 0.03	< 13	5.852	< 5	< 11	0.02605	1026.26	0.159	< 3	3.13551	< 0.9	3.599	< 0.02
Crisp bread wheat flour																																															< 0.9
Crisp bread wheat flour	Sweden	Wheat flour 89%	Poppy seeds		8.08	3.42	0.75	26	24.4	14.8	2.686	16.569	4	14.283	315	4.45816	151	4.14	29.3	14.14		< 0.1	1.506	1.425	14.9	0.138	0.910003	0.851	6.27	< 0.3	< 0.1	< 0.2	0.744	< 0.7	< 11	< 2	< 0.03	< 13	3.00603	< 5	< 11	< 0.02	650.811	0.122	< 3	1.97052	< 0.9	3.162	< 0.02
																																															< 0.9
White bread fibre-rich																																															< 0.9
White bread fibre-rich	Sweden	Wheat flour, rolled oats, wholemeal rye flour	Yellow linseeds 2%, sunflower seeds 2%	3.3	6.77	3.14	1.288	79.9	15.6	26.7	3.152	18.753	4	11.638	345	6.71236	409	3.51	58.2	20.351		< 0.1	1.774	1.253	24.4	0.109	0.830676	2.09	3.61	< 0.3	< 0.1	< 0.2	1.07	< 0.7	11.2	< 2	< 0.03	< 13	3.5349	< 5	< 11	< 0.02	726.119	0.159	< 3	2.01605	< 0.9	2.343	0.0281
White bread fibre-rich	Sweden	Wheat flour, wholemeal wheat flour, wheat bran, wholemeal rye flour			8.77	2.69	2.367	41.4	10.2	39.2	2.45	18.649	2.3	14.01	297	7.30709	93.8	15.3	43.1	15.896		0.121	0.815	1.692	16.9	0.116	0.649335	6.37	3.4	0.394	0.208	< 0.2	1.9	< 0.7	< 11	< 2	0.0646	< 13	3.0726	6.01	< 11	0.0213	580.524	0.335	3.38	1.82885	< 0.9	1.816	0.0452
White bread fibre-rich	Sweden	Wheat flour, wholemeal wheat flour, wort, vholemeal rye flour, rye flour, cut rye	Linseed, sunflower seeds		8.56	3.29	2.887	53	15.6	39.6	3.14	21.584	4.52	12.8	273	6.14678	245	4.28	50.7	18.612		0.203	1.905	1.321	19.1	0.152	0.530728	2.84	3.19	< 0.3	0.151	< 0.2	1.21	< 0.7	< 11	< 2	0.0492	74.0909	3.10359	< 5	< 11	< 0.02	770.11	0.35	< 3	2.22127	< 0.9	2.096	0.0222
White bread fibre-rich	Sweden	Wheat flour, wheat kernels, rolled oats, wholemeal rye flour, sieved rye flour, cut wholemeal rye	Sunflower seeds 2,5%		< 4	2.55	8.884	47.6	13.2	74.5	3.135	23.3	3.565	15.249	331	5.0649	379	9.29	31.2	20.011		< 0.1	1.281	1.584	16.4	0.153	0.724836	9.15	3.92	0.406	0.204	< 0.2	3.15	< 0.7	< 11	< 2	0.105	16.3182	3.14285	< 5	< 11	0.0334	719.795	0.855	4.61	2.06591	1.17	2.307	< 0.02
White bread fibre-rich	Sweden	Wheat, wholemeal wheat, wholemeal rye flour sieved rye flour, crushed rye kernels		2.2	9.49	3.26	1.856	29.3	25.1	24.7	2.595	19.503	3.525	13.836	270	4.74235	155	< 3	15.5	17.636		< 0.1	0.912	1.09	19.3	0.139	0.577665	2.32	5	0.302	0.227	< 0.2	1.21	< 0.7	< 11	< 2	0.0733	13.7727	3.22488	< 5	< 11	0.0268	585.669	0.214	< 3	1.87448	< 0.9	3.041	0.0229
White bread fibre-rich	Sweden	Wholemeal wheat flour, oat bran, cut wholemeal rye, sieved rye flour	Linseed 2%, sunflower seeds 2%		< 4	2.35	1.885	43.3	25.1	146	3.327	22.157	2.52	14.971	337	8.04781	339	3.24	36.1	21.349		0.124	1.851	1.319	16.6	0.152	0.608856	2.92	3.32	0.304	< 0.1	< 0.2	1.18	< 0.7	< 11	< 2	< 0.03	14.4545	3.75035	< 5	< 11	0.022	787.757	0.267	< 3	2.26514	< 0.9	2.372	0.03
White bread fibre-rich	Sweden	Wheat flour, wholemeal wheat flour, oat flour, barley flour, wheat kernels, rolled oats, wholemeal rye flour, cut wholemeal rye, rye flour, rye flakes	Sunflower seeds 2%		5.04	2.55	0.955	44.9	9.53	24.7	2.933	18.976	2.635	12.87	352	6.10637	371	< 3	26.6	19.187		< 0.1	1.12	1.36	14.9	0.125	0.373123	1.3	3.02	< 0.3	< 0.1	< 0.2	0.957	< 0.7	< 11	< 2	< 0.03	< 13	3.19226	< 5	< 11	< 0.02	685.404	0.145	< 3	2.11072	< 0.9	2.308	0.0232
White bread fibre-rich	Sweden	Wheat flour, whole grain durum, cut wholemeal rye, rye flour			6.52	3.1	9.504	33.8	8.52	98.1	2.909	24.703	3.5	12.013	514	6.97584	110	6.08	87.9	19.462		< 0.1	0.905	1.665	14.8	0.229	0.747463	7.73	9.93	0.746	0.267	< 0.2	3.04	< 0.7	< 11	< 2	0.0669	14.5	3.6108	< 5	< 11	0.0315	698.192	0.504	3.52	2.29127	0.957	2.978	0.0203
Baguette white bread wheat c 2.5% fibre
Baguette white bread wheat c 2.5% fibre	Netherlands	Wheat flour 72%, wheat germs, roasted wheat malt flour, rye flour			7.82	4.87	1.323	13.1	14.7	142	3.006	22.721	3.16	19.486	701	6.14321	169	6.25	42.3	20.8		< 0.1	0.706	1.762	19.8	0.108	0.719112	2.26	4.12	< 0.3	< 0.1	< 0.2	0.985	< 0.7	< 11	< 2	0.0677	42.2727	4.5625	< 5	< 11	0.031	878.936	0.18	< 3	2.61281	< 0.9	3.065	< 0.02
Baguette white bread wheat c 2.5% fibre	Denmark	Wheat flour, wheat malt flour, broad bean fluor			5.62	2.575	1.752	28.8	7.205	50.15	1.906	12.4735	2.52	7.234	256.5	6.75219	75.75	< 3	25.2	10.432		< 0.1	0.5735	0.711	13.2	0.2473	0.294428	1.7325	2.03	< 0.3	< 0.1	< 0.2	0.839	< 0.7	< 11	< 2	< 0.03	403.864	1.92266	< 5	< 11	< 0.02	309.046	0.2575	< 3	1.15846	< 0.9	1.167	< 0.02
Baguette white bread wheat c 2.5% fibre	Germany/France	Wheat flour, förjäst Wheat flour, mältat Wheat flour			6.35	2.25	2.196	21.1	6.57	51.2	1.541	12.311	4	8.017	194	8.09129	72	,	37.3	8.63		< 0.1	0.542	0.699	13.2	0.272	0.579966	2.34	1.71	< 0.3	< 0.1	< 0.2	1.37	< 0.7	< 11	< 2	< 0.03	165	2.01127	< 5	< 11	< 0.02	280.124	0.872	< 3	1.12121	< 0.9	0.822	< 0.02
Baguette white bread wheat c 2.5% fibre	Netherlands	Wheat flour			7.85	1.55	1.9465	25.35	5.59	49.15	1.616	11.478	3.0025	6.234	227	6.38509	71.8	5.04	40.35	9.16		< 0.1	0.5495	0.6955	< 9	0.254	1.11077	2.07	1.935	< 0.3	< 0.1	< 0.2	0.7115	< 0.7	< 11	< 2	< 0.03	640.227	1.8885	< 5	< 11	< 0.02	245.657	0.317	< 3	1.01594	< 0.9	0.8705	< 0.02
Baguette white bread wheat c 2.5% fibre	Netherlands	Wheat flour		4.1	8.76	2.21	2.032	22.5	7.18	64.7	1.708	11.823	2.34	5.939	213	6.55867	65	< 3	64.6	9.443		0.892	0.643	0.66	20.4	< 0.1	1.2104	2.01	2.12	< 0.3	< 0.1	< 0.2	1.47	< 0.7	< 11	< 2	< 0.03	603.182	1.90724	< 5	< 11	< 0.02	264.557	0.279	< 3	1.05053	< 0.9	0.879	< 0.02
Baguette white bread wheat c 2.5% fibre	Germany	Wheat flour			5.52	1.9	3.037	23.3	5.95	34.8	1.629	12.146	3.045	6.782	223	7.27707	50.3	4.59	21	8.939		< 0.1	0.521	0.748	14.1	0.151	1.21747	2.76	1.4	< 0.3	< 0.1	< 0.2	0.753	< 0.7	< 11	< 2	< 0.03	236.364	2.0923	< 5	< 11	< 0.02	279.197	0.381	< 3	1.13516	< 0.9	0.65	0.0409
Baguette white bread wheat c 2.5% fibre	Germany	Wheat flour			< 4	2.09	2.154	27.9	5.88	35.3	1.726	13.447	3.005	7.474	266	7.4559	76.3	7.89	64.5	9.884		0.13	0.583	0.807	13.8	0.191	1.20317	2.39	1.48	< 0.3	0.107	< 0.2	1.38	< 0.7	< 11	< 2	< 0.03	224.091	2.15316	< 5	< 11	< 0.02	298.181	0.259	< 3	1.22334	< 0.9	0.683	< 0.02
Baguette white bread wheat c 2.5% fibre	Netherlands	Wheat flour 62%			6.44	2.28	1.426	25.1	4.43	45.2	1.852	12.513	3.5	7.625	261	5.10512	70.6	3.87	21.5	10.046		< 0.1	0.595	0.746	< 9	0.221	0.204827	1.19	1.53	< 0.3	< 0.1	< 0.2	1.07	< 0.7	< 11	< 2	< 0.03	27.8636	1.99084	< 5	< 11	< 0.02	313.967	0.217	< 3	1.22788	< 0.9	0.797	< 0.02
Baguette white bread wheat c 2.5% fibre	Netherlands	Wheat flour 59%, fermented wheat flour, malted wheat flour, broad bean fluor			7.14	1.75	3.6295	17.4	10.95	39.6	1.6785	13.0045	3.0225	8.231	243	8.783	103.5	5.05	29.1	9.364		0.11625	0.5295	1.0945	9.315	0.177	0.466037	6.775	2.715	< 0.3	< 0.1	< 0.2	1.1735	< 0.7	< 11	< 2	0.0405	34.25	2.00104	< 5	< 11	< 0.02	292.863	0.261	< 3	1.15434	< 0.9	0.7545	0.02475
Bread wholemeal rye e.g. rallarhalvor																																															< 0.9
Bread wholemeal rye e.g. rallarhalvor	Sweden	Wholemeal wheat, wheat, wholemeal rye, rågfiber			< 4	3.32	0.758	13.9	14.9	281	3.731	31.366	3.73	27.268	623	7.43602	210	< 3	28.1	28.624		< 0.1	1.679	2.539	9.43	0.188	0.605741	1.78	7.26	< 0.3	< 0.1	< 0.2	0.695	< 0.7	< 11	< 2	0.0319	17.7727	6.03394	< 5	< 11	< 0.02	1168.37	0.231	< 3	3.59245	< 0.9	4.331	0.0204
Bread wholemeal rye e.g. rallarhalvor	Sweden	FullornsWheat flour, wheat flour, wholemeal rye, crushed rye kernesl, rye flakes			6.99	3.22	0.527	12.5	10.7	27.2	2.84	20.739	< 2	18.71	483	7.0953	66.9	4.82	< 11	19.788		< 0.1	1.293	1.882	13	0.132	0.553291	1.15	6.31	< 0.3	< 0.1	< 0.2	0.774	< 0.7	< 11	< 2	< 0.03	14.3182	4.37405	< 5	< 11	0.0281	799.527	< 0.1	< 3	2.60848	< 0.9	3.323	< 0.02
Bread wholemeal rye e.g. rallarhalvor	Sweden	Wheat flour, wholemeal wheat flour, sieved rye flour,rye flakes, crushed rye kernels, potato flakes			5.31	4.01	0.954	11.7	10.03	225.5	2.8925	21.1285	3.3775	17.6935	661.5	8.08719	191.5	3.735	< 11	19.5785		1.35355	1.189	1.5345	< 9	0.15235	0.270525	1.15	3.455	< 0.3	< 0.1	< 0.2	0.5885	< 0.7	< 11	< 2	< 0.03	14.7955	3.90769	< 5	< 11	< 0.02	779.496	0.181	< 3	2.52329	< 0.9	2.6355	< 0.02
Bread wholemeal rye e.g. rallarhalvor	Sweden	Wholemeal rye- wheat flour, wheat flour			< 4	2.85	0.923	13.6	8.25	137.5	2.968	22.717	3.0475	22.2235	514	5.84638	121.5	4.135	< 11	20.5825		< 0.1	1.3355	2.217	< 9	0.128	0.544632	1.765	6.285	< 0.3	< 0.1	< 0.2	0.9215	< 0.7	< 11	< 2	< 0.03	15.3409	4.42087	< 5	< 11	< 0.02	839.242	< 0.1	< 3	2.6457	< 0.9	3.645	< 0.02
Bread wholemeal rye e.g. rallarhalvor	Sweden	Wheat flour, sieved rye, wholemeal wheat, crushed rye kernels, potato flakes			5.43	3.75	1.34	13.4	12.1	130	2.893	21.426	3	18.012	704	5.96587	146	6.95	33.9	19.196		< 0.1	1.18	1.602	10.3	0.132	0.697434	2.38	4.01	< 0.3	< 0.1	< 0.2	0.844	< 0.7	< 11	< 2	0.0604	16.1364	3.97059	< 5	< 11	0.0256	809.089	0.156	< 3	2.58656	< 0.9	2.889	0.0236
Bread wholemeal rye e.g. rallarhalvor	Sweden	Scallded Wholemeal rye flour 31%, Wheat flour, sieved rye flour, wholemeal Wheat flour			8.56	2.81	0.768	15.3	22.7	173	2.673	17.256	2.945	14.686	414	5.84775	125	21.8	21.9	16.595		< 0.1	1.098	1.418	14.7	0.128	0.475814	1.46	6.13	< 0.3	< 0.1	< 0.2	0.938	< 0.7	< 11	< 2	0.0184	15.4545	3.62269	< 5	< 11	< 0.02	608.325	< 0.1	< 3	2.06964	< 0.9	2.963	< 0.02
White bread w/ soudough e.g. levain
Levain bread	Sweden				< 4	2.24	1.432	30.6	1.51	16.2	1.637	10.632	2.19	6.388	207	10.8281	78	< 3	21.9	8.899		< 0.1	0.481	0.622	< 9	0.143	0.2081	2.29	1.9	< 0.3	< 0.1	< 0.2	1.07	< 0.7	< 11	< 2	< 0.03	15.1364	1.74251	< 5	< 11	< 0.02	269.834	0.247	< 3	1.10661	< 0.9	1.607	< 0.02
Levain bread	Sweden				4.18	2.05	3.731	25.3	3.07	20.1	1.68	10.665	2.5	6.158	231	8.29392	69	< 3	22.5	8.814		< 0.1	0.441	0.589	< 9	0.164	0.201709	1.49	1.9	< 0.3	< 0.1	< 0.2	1.18	< 0.7	< 11	< 2	0.0318	18.9091	1.82905	< 5	< 11	< 0.02	265.394	0.172	< 3	1.12664	< 0.9	1.55	< 0.02
Levain bread	Sweden				< 4	2.29	1.535	25	2.82	11.1	1.644	10.447	< 2	6.091	229	8.01964	67	< 3	18.8	8.559		< 0.1	0.452	0.564	10.6	0.218	0.194326	1.35	1.92	< 0.3	< 0.1	< 0.2	1.32	< 0.7	< 11	< 2	< 0.03	17.6364	1.72988	< 5	< 11	< 0.02	261.024	0.178	< 3	1.1076	< 0.9	1.51	< 0.02
Levain bread	Sweden				< 4	1.24	1.631	29.2	1.34	9.92	1.609	10.453	3.5	6.362	205	10.2587	72.9	4.77	61.4	8.745		< 0.1	0.275	0.608	< 9	0.13	0.202323	1.61	1.93	< 0.3	0.123	< 0.2	1.15	< 0.7	< 11	< 2	< 0.03	< 13	1.59251	< 5	< 11	0.0246	257.526	0.145	< 3	1.01029	< 0.9	1.565	< 0.02
Levain bread	Sweden				< 4	2.21	1.651	37.7	2.52	65.5	1.888	14.992	< 2	7.004	217	8.15435	103	< 3	43	11.161		< 0.1	0.46	0.607	< 9	0.749	0.260999	1.34	1.42	< 0.3	< 0.1	< 0.2	0.942	< 0.7	< 11	< 2	< 0.03	15.1818	1.8565	< 5	< 11	< 0.02	348.707	0.173	< 3	1.26618	< 0.9	1.263	< 0.02
Crisp bread thin wholemeal wheat rye barley oat
Crisp bread thin wholemeal wheat rye barley oat	Sweden	Wheat flour, wholemeal wheat flour, wheat gluten, barley malt flour			< 4	1.72	0.848	27.1	5.27	28.6	1.694	9.898	2.5	6.853	182	2.87611	87.1	< 3	24.2	8.427		0.114	0.394	0.613	9.5	< 0.1	0.174935	1.11	2.26	< 0.3	< 0.1	< 0.2	0.509	< 0.7	< 11	< 2	< 0.03	14.1364	1.58915	< 5	< 11	0.0203	283.472	0.148	< 3	1.03136	< 0.9	1.704	0.0378
Crisp bread thin wholemeal wheat rye barley oat	Sweden	Wheat flour, sieved rye flour, wholemeal wheat flour, barley flour, wheat gluten, barley malt flour			5.1	1.8	1.482	29.5	7.98	20.2	3.148	21.7	2.76	16.409	358	3.14962	173	8.96	41.9	19.204		< 0.1	0.721	1.165	< 9	0.11	0.256953	1.54	3.29	< 0.3	< 0.1	< 0.2	0.836	< 0.7	< 11	< 2	< 0.03	< 13	3.20004	< 5	< 11	0.00929	630.491	0.211	< 3	1.96448	< 0.9	2.705	< 0.02
Crisp bread thin wholemeal wheat rye barley oat	Sweden	Barley flour, rye flour, wheat flour, skimmed milk powder			4.69	3.18	0.553	19.9	4.66	17.4	3.13	17.318	2.445	9.268	743	4.32728	86.8	4.42	31.7	19.744		< 0.1	0.795	1.131	< 9	< 0.1	0.301704	0.782	2.15	< 0.3	< 0.1	< 0.2	< 0.6	< 0.7	< 11	< 2	< 0.03	497.273	2.95442	< 5	< 11	0.013	606.107	< 0.1	< 3	2.10457	< 0.9	2.402	< 0.02
Crisp bread thin wholemeal wheat rye barley oat	Sweden	Wheat flour, sieved barley flour, wheat gluten, barley malt flour			< 4	1.71	0.997	26.2	15.1	9.7	1.727	12.042	3.5	6.983	210	3.44153	87.9	< 3	24.5	10.127		< 0.1	0.425	0.656	< 9	< 0.1	0.192714	1.65	3.18	< 0.3	< 0.1	< 0.2	< 0.6	< 0.7	< 11	< 2	< 0.03	39.2727	1.99745	< 5	< 11	0.0126	309.48	0.208	< 3	1.17631	< 0.9	2.137	< 0.02
Crisp bread thin wholemeal wheat rye barley oat	Sweden	Barley flour, rye flour, wheat flour, graham flour, wheat gluten			< 4	2.87	1.605	18.4	12.9	28.6	3.085	20.112	2.3	10.4555	600	3.84398	80.2	3.09	36.65	23.0775		< 0.1	0.4975	1.654	< 9	0.3325	0.237228	1.075	3.06	< 0.3	< 0.1	< 0.2	0.7075	< 0.7	< 11	< 2	< 0.03	< 13	3.28456	< 5	< 11	0.011105	715.992	0.2275	< 3	2.452	< 0.9	2.332	0.0226
Crisp bread thin wholemeal wheat rye barley oat	Sweden	Wheat flour, sieved rye flour, barley flour, wholemeal wheat flour			4.58	1.64	1.113	25.1	18.5	18.8	2.452	14.791	< 2	10.976	213	2.25765	60.8	< 3	170	13.071		< 0.1	0.408	1.023	< 9	< 0.1	0.221906	1.21	3.79	< 0.3	< 0.1	< 0.2	< 0.6	< 0.7	< 11	< 2	< 0.03	< 13	2.40122	< 5	< 11	0.0121	408.594	0.169		1.57913	< 0.9	2.081	< 0.02
Blood flatbread eg. Palt tunnbröd	Sweden	Wholemeal rye flour, wheat flour, wholemeal wheat flour, sieved rye flour, wheat malt flour, blood protein from beef and pork			5.18	2.77	1.649	23.7	12.4	15.3	3.11	407.448	3.22	15.778	369	5.47927	158	7.63	194	22.364		< 0.1	1.042	1.237	< 9	0.276	0.25554	3.31	5.8	< 0.3	0.102	< 0.2	< 0.6	< 0.7	< 11	< 2	0.0389	16.1364	4.96472	< 5	< 11	0.0229	707.703	0.336	< 3	2.24276	< 0.9	4.876	< 0.02
For comparison, Market Basket 2015 Composite samples*				iAs	As	Ag	Al	Cd	Co	Cr	Cu	Fe	Hg	Mn	Mo	Na	Ni	Pb	Se	Zn		Au	B	Ba	Be	Bi	Ca	Ce	Cs	Dy	Er	Eu	Ga	Gd	Ge	Hf	Ho	I	K	La	Li	Lu	Mg	Nb	Nd	P	Pr	Rb	Re
Cereals				9	10.545	2.423	3.0578	25.51	10.864	16.35	2.0173	15.8891	< 2	10.5484	408.6	2.82524	191.9	4.804	38.44	12.9219		0.6745	0.793	1.0723	0.2173	0.2917	0.444983	1.892	6.05	0.13812	0.07104	0.05348	0.4985	0.20766	< 2	0.09348	0.03	50.56	2.52587	1.407	34.06	< 0.01	442.534	0.2155	1.172	1.64072	0.3234	2.2207	0.018363
Potato products				2**	< 2	1.0258	0.18112	25	5.586	9.548	0.8932	4.0508	< 2	1.2168	58.64	0.267825	46.28	< 2	< 6	2.5826		< 0.5	1.1616	0.11168	1.2234	0.40022	0.0729124	< 0.7	1.0498	< 0.1	< 0.04	< 0.04	0.1318	< 0.1	< 2	0.04308	< 0.01	< 23	4.3105	< 0.7	< 6	0.012004	193.377	0.05036	< 0.4	0.510371	< 0.1	0.9014	< 0.002
Vegetables				2**	< 2	< 1	0.2662	10.262	4.562	16.04	0.4448	3.0724	< 2	1.3184	75.94	0.512102	38.52	4.43	6.092	1.932		< 0.5	1.2508	0.2938	< 0.2	0.19596	0.235729	< 0.7	0.6892	< 0.1	< 0.04	< 0.04	0.1115	< 0.1	< 2	0.020206	< 0.01	31.02	2.03807	< 0.7	13.8	< 0.01	96.0418	0.0398	< 0.4	0.292195	< 0.1	0.4886	0.0224
* Mean values of five composite samples for each food category. Indicative results from this study and validated results from Swedish Food Agency, 2017. Market Basket 2015 – chemical analysis, exposure estimation and health-related assessment of nutrients and toxic compounds in Swedish food basket, Swedish National Food Agency Report: 26/2017. ISSN 1104-7089. Uppsala, Sweden. https://www.livsmede…
** from Kollander et al, 2019. Inorganic arsenic in food products on the Swedish market and a risk-based intake assessment. Science of the Total Environment 672 (2019) 525–535.
[truncated: 20 more columns]

## Sheet: S6. Gluten.free bread
Table S6. Gluten-free bread
Results for individual samples expressed in µg/kg if not other stated.
Analyses of total elements are performed at ALS Scandinaiva AB, Luleå, Sweden, 2015.
The expanded measurement uncertainties (k=2) are between 10 and 50 % for low level elements and around 15 % for high level elements. LOD based on 3 * standard deviation of 9 blank measurements and total dilution factor of 100.
Results for As and iAs, the latter analysed at Swedish Food Agency, are included for completeness. References listed below.
For comparison, levels of elements in composite market basket samples are presented.
				Validated results																		Indicative values
Food item	Country of origine if known	Ingreedients	Seeds and berries if incuded	iAs	As	Ag	Al	Cd	Co	Cr	Cu	Fe	Hg	Mn	Mo	Na	Ni	Pb	Se	Zn		Au	B	Ba	Be	Bi	Ca	Ce	Cs	Dy	Er	Eu	Ga	Gd	Ge	Hf	Ho	I	K	La	Li	Lu	Mg	Nb	Nd	P	Pr	Rb	Re
			LOD	2	4	1	0.05	0.1	2	4	0.01	0.2	2	0.02	2	0.007	6	3	11	0.09		0.1	0.2	0.02	9	0.1	0.003	0.4	0.3	0.3	0.1	0.2	0.6	0.7	11	2	0.03	13	0.01	5	11	0.02	0.2	0.1	3	0.003	0.9	0.006	0.02
							mg/kg				mg/kg	mg/kg		mg/kg		g/kg				mg/kg			mg/kg	mg/kg			g/kg												g/kg				mg/kg			g/kg		mg/kg
Dark gluten free bread
Bread dk gluten free	UK	Wheat starch, tapioca starch, buckwheat			8.595	1.3515	9.269	9.17	22.85	179	0.745	55.3485	3	2.71	92.65	5.80547	191	20	14.65	3.912		< 0.1	2.6065	0.959	< 9	0.1825	0.570233	16.6	10.07	1.315	0.724	0.2505	2.835	1.295	< 11	< 2	0.2735	28.2045	1.22497	8.365	< 11	0.1043	225.668	1.9	8.405	0.605883	2.185	1.814	0.127
Bread dk gluten free	Sweden	Wheat starch, corn and tapioca starch	Linseed 1,2%		7.90333	1.70333	9.985	18.4	37.7667	160	0.647667	13.5817	3.06833	2.09567	50.5667	6.7108	227.333	23.5333	< 11	3.26267		< 0.1	2.30533	1.07967	< 9	0.167667	0.559704	15.8333	11.3667	1.11433	0.492667	0.321	3.50333	1.12667	< 11	< 2	0.193333	21.2273	2.60955	8.87667	< 11	0.0738333	152.355	1.52333	7.56667	0.569815	1.94333	2.875	0.077
Bread dk gluten free		Wheat starch, rolled oats,			6.18	1.23	14.496	14.8	35.9	224	1.06	76.623	3.255	4.834	186	7.9022	310	22	17.5	7.599		< 0.1	2.643	1.129	< 9	0.181	0.43565	22.4	5.04	0.941	0.713	0.352	3.22	1.13	< 11	< 2	0.154	20.1818	1.5719	10.6	< 11	0.0443	215.711	2.18	10.3	0.939749	2.59	1.755	< 0.02
Bread dk gluten free	UK	Wheat starch			8.63	1.37	11.453	12.3	22.3	215	0.54	66.984	2.605	2.586	57.7	5.48006	144	18.1	24.6	5.489		< 0.1	2.091	0.894	10	0.158	0.399517	13.7	7.18	0.931	0.534	0.243	3.28	1.09	< 11	< 2	0.174	19.2727	1.27621	6.83	< 11	0.055	168.253	1.19	6.3	0.679006	1.69	1.308	< 0.02
Bread dk gluten free	Sweden	Wheat starch, corn and tapioca starch	Sunflower seeds 8%, lingonberry 4%, cranberry 2%	10.49	16.4	1.64	24.521	67.4	31.4	255	3.197	24.229	3.105	8.253	68	8.52473	959	30.2	12.4	12.042		< 0.1	6	1.762	< 9	0.277	0.751782	32.8	9.65	2.79	1.72	0.59	10	3.15	< 11	< 2	0.566	18.3636	2.523	20.4	< 11	0.173	681.882	2.53	18.1	1.56562	4.65	3.198	0.0368
Bread dk gluten free	Sweden	Wheat starch, corn and tapioca starch,wholemeal buckwheat flakes	Sunflower seeds 6%, linseed		4.26	2.32	8.828	55.4	26.3	113	3.028	15.452	3.31	5.199	116	7.00903	541	14.6	13.9	10.93		< 0.1	3.754	0.99	9.54	0.128	0.635969	12.2	5.95	0.701	0.41	< 0.2	2.34	0.925	< 11	< 2	0.16	17.5909	2.3854	6.17	< 11	0.0493	644.039	1.36	5.91	1.43892	1.52	2.598	0.0203
Bread dk gluten free		Cornmeal, buckwheat flour, rosehip shell flour, rice flour	Pumpkin seeds, linseed, sesame, sunflower seeds, cumin	23.872	34.4	1.84	20.623	54.9	83.1	106	7.915	55.664	4.15	19.93	590	9.82223	938	26.4	165	38.978		< 0.1	8.045	2.476	< 9	0.342	1.17274	26.2	39.2	1.78	0.828	0.421	6.13	1.88	< 11	< 2	0.357	29.4091	5.98227	16.8	< 11	0.103	2583.64	6.7	12.3	5.18533	3.46	8.011	0.0532
Bread dk gluten free		Corn starch, chestnut flour 1 %, quino flour 2,6 %, sorghummjöl 2,4 %, rice flour	Sunflower seeds 6,5%, linseed 6,5%	47.835	61.8	< 1	7.872	98.5	93	214	5.35	25.894	3.435	14.072	307	6.14654	868	13.9	68.7	23.727		0.118	6.78	0.847	15.9	0.36	0.653949	8.61	10.6	1.15	0.789	0.273	2.37	1.04	< 11	< 2	0.21	15.9091	3.75427	5.3	< 11	0.103	1140.38	0.944	6.33	2.61712	1.45	3.484	0.0541
Bread white gluten free
Bread white gluten free	Sweden	Wheat starch, corn and tapioca starch			6.56	< 1	4.052	3.04	30.2	169	0.273	6.876	3.32	0.816	41.8	6.87904	169	7.13	28.7	2.092		< 0.1	1.119	0.621	14.3	0.182	0.294357	8.44	5.84	0.375	0.177	< 0.2	2.09	< 0.7	< 11	< 2	0.0982	17.4545	1.77107	5.27	< 11	0.0404	76.689	0.905	4.12	0.472778	0.991	2.067	0.0543
Bread white gluten free	Sweden	Wheat starch, corn and tapioca starch	Poppy seeds		5.7	1.275	5.264	18.95	9.805	75.75	0.4955	6.615	2.205	2.1495	42.75	6.90297	63.9	8.51	14.45	3.5575		< 0.1	1.042	0.7055	9.95	0.1995	0.451996	8.905	2.88	0.575	0.3365	< 0.2	1.91	0.8445	< 11	< 2	0.118	17.6136	0.660475	5.585	< 11	0.04255	109.866	0.68	4.635	0.613746	1.21	0.71	< 0.02
Bread white gluten free	UK	Wheat starch, corn starch, rice starch, skimmed milk powder			5.45	< 1	2.4035	1.0565	14.7	78.65	0.1995	70.4875	3.355	0.394	101	7.65246	58.35	7.485	37.85	8.213		< 0.1	0.5475	0.315	< 9	0.412	1.75228	1.95	7.66	< 0.3	< 0.1	< 0.2	0.63	< 0.7	< 11	< 2	< 0.03	180.227	2.8628	< 5	< 11	< 0.02	176.232	0.3215	< 3	1.74826	< 0.9	3.412	0.0692
Bread white gluten free	Sweden	Wheat starch, corn and tapioca starch, pea protein			5.76	1.13	6.467	4.25	8.73	80.3	0.467	8.522	3	1.116	58	7.10577	60.8	9.15	< 11	3.049		< 0.1	0.723	0.582	11.3	0.184	0.266926	9.6	2.19	0.533	0.172	< 0.2	1.43	0.7	< 11	< 2	0.101	25.3182	0.439077	5.69	< 11	0.0327	70.898	0.663	4.39	0.614436	1.24	0.393	0.0555
Bread white gluten free	Sweden	Wheat starch, cottage cheese, milkpowder, egg			< 4	< 1	1.974	0.65	20.1	23.9	0.235	4.283	3.22	0.273	73.7	6.89845	31	< 3	67.7	6.322		< 0.1	0.425	0.261	9.44	0.168	1.30367	0.953	7.08	< 0.3	< 0.1	< 0.2	1.2	< 0.7	< 11	< 2	< 0.03	87.7273	2.23122	< 5	< 11	0.00437	153.312	0.154	< 3	1.5221	< 0.9	3.062	0.0332
Bread white gluten free		Wheat starch, skimmed milk powder			< 4	< 1	1.931	0.632	13.2	39.5	0.183	64.983	3	0.359	100	6.47519	43.4	3.84	12.7	8.57		< 0.1	0.591	0.298	< 9	2.25	1.91895	1.09	7.83	< 0.3	< 0.1	< 0.2	0.908	< 0.7	< 11	< 2	0.0365	180	3.15665	< 5	< 11	< 0.02	188.756	0.142	< 3	1.86211	< 0.9	3.562	0.0673
Bread white gluten free	Sweden	Wheat starch, potato flakes, skimmed milk powder	Poppy seeds, white		5.17	1.46	2.48	2.59	9.31	52.6	0.54	71.23	< 2	0.891	97.9	7.16662	74.8	7.06	58.4	8.638		0.135	0.7	0.376	< 9	0.682	1.89053	2.27	6.11	< 0.3	0.122	< 0.2	0.837	< 0.7	< 11	< 2	0.0486	210.909	2.72859	< 5	< 11	< 0.02	211.614	0.635	< 3	1.73002	< 0.9	2.581	0.0806
Bread white gluten free	Italien	Corn starch, Rice flour		35.516	45.4	1.34	3.876	17.6	16.5	47.4	0.964	7.594	2.41	36.474	282	7.59388	199	17	44.7	7.062		< 0.1	1.292	0.226	< 9	0.168	0.237938	3.01	25.8	0.372	< 0.1	< 0.2	0.922	< 0.7	< 11	< 2	0.0536	25.8182	1.80394	< 5	< 11	< 0.02	186.887	0.413	< 3	0.6968	< 0.9	2.034	< 0.02
For comparison, Market Basket 2015 Composite samples*				iAs	As	Ag	Al	Cd	Co	Cr	Cu	Fe	Hg	Mn	Mo	Na	Ni	Pb	Se	Zn		Au	B	Ba	Be	Bi	Ca	Ce	Cs	Dy	Er	Eu	Ga	Gd	Ge	Hf	Ho	I	K	La	Li	Lu	Mg	Nb	Nd	P	Pr	Rb	Re
Cereals				9	10.545	2.423	3.0578	25.51	10.864	16.35	2.0173	15.8891	< 2	10.5484	408.6	2.82524	191.9	4.804	38.44	12.9219		0.6745	0.793	1.0723	0.2173	0.2917	0.444983	1.892	6.05	0.13812	0.07104	0.05348	0.4985	0.20766	< 2	0.09348	0.03	50.56	2.52587	1.407	34.06	< 0.01	442.534	0.2155	1.172	1.64072	0.3234	2.2207	0.018363
Potato products				2**	< 2	1.0258	0.18112	25	5.586	9.548	0.8932	4.0508	< 2	1.2168	58.64	0.267825	46.28	< 2	< 6	2.5826		< 0.5	1.1616	0.11168	1.2234	0.40022	0.0729124	< 0.7	1.0498	< 0.1	< 0.04	< 0.04	0.1318	< 0.1	< 2	0.04308	< 0.01	< 23	4.3105	< 0.7	< 6	0.012004	193.377	0.05036	< 0.4	0.510371	< 0.1	0.9014	< 0.002
Vegetables				2**	< 2	< 1	0.2662	10.262	4.562	16.04	0.4448	3.0724	< 2	1.3184	75.94	0.512102	38.52	4.43	6.092	1.932		< 0.5	1.2508	0.2938	< 0.2	0.19596	0.235729	< 0.7	0.6892	< 0.1	< 0.04	< 0.04	0.1115	< 0.1	< 2	0.020206	< 0.01	31.02	2.03807	< 0.7	13.8	< 0.01	96.0418	0.0398	< 0.4	0.292195	< 0.1	0.4886	0.0224
* Mean values of five composite samples for each food category. Indicative results from this study and validated results from Swedish Food Agency, 2017. Market Basket 2015 – chemical analysis, exposure estimation and health-related assessment of nutrients and toxic compounds in Swedish food basket, Swedish National Food Agency Report: 26/2017. ISSN 1104-7089. Uppsala, Sweden. https://www.livsmede…
** from Kollander et al, 2019. Inorganic arsenic in food products on the Swedish market and a risk-based intake assessment. Science of the Total Environment 672 (2019) 525–535.
[truncated: 20 more columns]

## Sheet: S7. Potato products
Table S7. Potatoes and potato products
Results for individual samples expressed in µg/kg if not other stated.
Analyses of total elements are performed at ALS Scandinaiva AB, Luleå, Sweden, 2019.
The expanded measurement uncertainties (k=2) are between 10 and 50 % for low level elements and around 15 % for high level elements. LOD based on 3 * standard deviation of 9 blank measurements and total dilution factor of 100.
For comparison, levels of elements in composite market basket samples are presented.
				Validated results																	Indicative values
Food Item	Comment	Country of origin if known		As	Ag	Al	Cd	Co	Cr	Cu	Fe	Hg	Mn	Mo	Na	Ni	Pb	Se	Zn		B	Ba	Be	Ca	K	Li	Mg	P	Rb	S	Sb	Si	Sr	U	V
			LOD	2	0.147687	81.3193	0.204021	0.833029	3	0.004	0.2	2	0.01	2	0.3	7	2	12	0.02		0.1	2	1.12683	2	2	37.8026	0.2	0.6	0.003	3	0.313004	0.8	7.85615	0.0838265	0.911124
										mg/kg	mg/kg		mg/kg		mg/kg				mg/kg		mg/kg			mg/kg	mg/kg		mg/kg	mg/kg	mg/kg	mg/kg		mg/kg
Fresh potatoes
Potatoes A, with peel		Sweden		1.98368	1.27545	1188.15	47.6599	19.1606	68.9346	1.72381	6.67965	2.09547	1.24074	135.34	10.859	167.288	3.85194	< 12	3.92849		1.55371	141.065	< 1.1	71.8806	6076.98	277.468	270.768	456.226	1.82594	360.567	< 0.3	6.88371	264.531	1.65281	4.44784
Potatoes A, peeled		Sweden		2.41757	0.769374	215.915	44.6444	14.8364	87.2494	1.67579	5.71397	< 2	1.24036	141.106	13.4643	168.028	2.89433	14.2484	3.8811		1.4639	101.484	< 1.1	58.4664	5248.32	162.638	256.038	476.864	1.79673	352.567	< 0.3	4.87681	212.839	0.159616	1.17149
Potatoes B, with peel		Sweden		< 2	0.767418	773.992	19.7998	30.1687	62.8118	1.51418	5.67596	< 2	1.51737	125.991	11.3368	172.013	2.98662	< 12	2.81924		1.22054	76.7643	< 1.1	54.4104	5981.86	213.111	225.03	376.442	1.58123	329.392	< 0.3	8.85172	203.367	0.615072	1.70972
Potatoes B, peeled		Sweden		2.09352	0.919304	185.887	17.551	26.1131	60.5889	1.59393	5.6244	< 2	1.29053	130.043	12.8909	183.95	2.61069	16.4275	3.20684		1.17899	47.0068	< 1.1	43.4112	6043.07	207.137	241.583	438.981	1.59477	363.729	< 0.3	5.55235	149.689	< 0.1	< 0.9
Potatoes C, with peel		Sweden		< 2	1.8979	1078.06	21.165	2.66795	61.6466	0.795842	5.04073	< 2	1.47169	17.7235	11.6406	35.4746	4.24399	< 12	2.78292		1.32767	227.128	< 1.1	52.376	4416.4	153.866	222.447	334.962	2.98445	303.313	0.300036	6.51302	206.78	0.289546	3.18775
Potatoes C, peeled		Sweden		< 2	2.35855	733.598	21.005	3.76878	72.8092	0.802624	8.31978	< 2	1.34125	18.1497	13.1874	38.4664	8.17719	< 12	3.81273		1.3067	156.908	< 1.1	40.9455	3562.94	254.269	215.144	343.239	3.02458	315.553	< 0.3	5.5659	158.831	< 0.1	1.51495
Potatoes D, with peel	Organic	Sweden		2.66853	0.80016	599.156	14.0122	9.29032	69.7756	1.25055	4.30285	< 2	0.814965	54.7894	11.4215	40.6869	2.34669	< 12	2.31723		1.35309	321.09	< 1.1	83.6157	5232.82	195.943	182.653	344.82	1.36858	253.061	< 0.3	6.01497	510.523	0.49079	2.56302
Potatoes D, peeled	Organic	Sweden		2.27554	1.36846	164.671	13.4063	7.82343	70.7773	1.40029	4.84325	< 2	0.85127	62.564	13.3656	31.5078	2.0295	< 12	2.45131		1.23851	276.77	< 1.1	74.5462	5085.93	147.213	192.502	405.58	1.30417	279.568	< 0.3	6.47548	444.383	< 0.1	< 0.9
Potatoes E, with peel	Organic	Sweden		< 2	0.89242	765.975	23.9873	43.0496	59.3705	1.63278	4.65651	< 2	1.33827	175.067	13.1003	225.516	2.60846	< 12	3.79781		1.91157	108.521	< 1.1	55.7489	6118.43	210.205	239.057	440.184	5.01607	322.429	< 0.3	5.94905	204.867	0.747447	1.11127
Potatoes E, peeled	Organic	Sweden		< 2	0.64151	315.178	22.9619	41.1987	63.6015	1.58494	3.82322	< 2	1.31503	180.889	14.1353	215.604	2.48988	12.0127	3.86158		1.8262	74.8136	< 1.1	33.3151	5782.59	322.283	229.839	463.139	4.8845	321.43	< 0.3	5.74784	124.944	0.111829	< 0.9
Potatoes F, with peel	Organic	Sweden		2.07581	1.22096	1417.78	17.0755	4.60701	63.3025	0.747488	4.9644	< 2	1.52234	52.2231	14.6244	21.192	3.60799	< 12	2.39523		1.616	173.436	< 1.1	48.0662	6172.54	279.436	232.171	473.406	0.800328	299.656	0.54774	7.38681	134.099	1.39147	11.7409
Potatoes F, peeled	Organic	Sweden		< 2	0.861744	354.012	13.7066	3.81875	62.6562	0.652	3.22681	< 2	1.59849	53.3446	16.0699	25.7575	2.94132	< 12	2.49663		1.33589	76.028	< 1.1	31.5006	5905.28	290.82	238.802	508.707	0.685701	307.336	< 0.3	6.28586	77.3825	< 0.1	1.56442
Potatoes G, with peel		Sweden		< 2	0.929658	876.349	31.651	13.8249	55.6593	0.859871	5.31696	< 2	1.45487	69.1743	7.01106	27.6111	2.94258	< 12	1.99442		1.31884	123.385	< 1.1	115.015	5643.64	221.127	178.015	528.273	0.627391	332.156	< 0.3	5.36625	367.048	0.528427	3.57095
Potatoes G, peeled		Sweden		3.95574	0.961197	207.162	30.4038	11.3452	54.8998	0.785124	4.42105	< 2	1.45229	73.2952	7.83427	22.5828	2.09508	14.141	1.96761		1.08663	78.5209	< 1.1	65.774	5142.68	211.317	189.285	575.065	0.57725	362.807	< 0.3	6.01964	209.266	< 0.1	0.930523
Potatoes H, with peel	Organic	Sweden		4.28331	0.7376	268.765	30.5819	5.10518	50.5246	1.02286	5.05438	< 2	1.09828	96.1021	10.4914	27.9775	2.35569	< 12	3.91561		1.4612	120.348	< 1.1	82.0705	4670.24	< 38	225.326	375.58	1.93692	322.618	0.582483	11.2167	302.959	0.275962	1.87604
Potatoes H, peeled	Organic	Sweden		1.95687	0.723969	139.613	28.7536	2.65647	55.8451	0.9742	5.44058	< 2	1.16646	113.076	11.7881	20.7209	2.42226	12.8164	4.15094		1.35769	76.7479	< 1.1	39.6238	4287.5	< 38	228.361	397.16	1.79762	333.204	0.388485	11.575	155.926	< 0.1	< 0.9
Potatoes I, with peel	Organic	Sweden		< 2	1.16752	337.993	28.1935	5.94465	53.358	0.736181	4.0758	< 2	0.700194	41.8008	15.3886	19.3758	2.69536	< 12	2.58244		1.37785	181.745	< 1.1	59.4061	4213.94	< 38	169.409	291.609	0.593547	288.277	0.512664	9.57057	249.392	0.144541	< 0.9
Potatoes I, peeled	Organic	Sweden		< 2	1.37746	122.097	25.6555	6.17639	64.5287	0.739144	3.89431	< 2	0.656025	43.4074	16.6076	21.8903	2.53771	12.5844	2.54186		1.31388	150.407	< 1.1	46.9241	3903.29	70.8688	165.742	287.274	0.559473	288.147	0.862079	11.2413	190.708	< 0.1	1.1818
Potatoes J, with peel		Sweden		4.80323	1.16625	1220.88	56.3185	12.9037	70.5283	0.615234	4.54329	< 2	1.34675	46.0016	35.1351	54.9481	2.95591	< 12	2.98495		1.49803	149.154	< 1.1	79.3384	5601.5	215.337	228.757	331.118	0.544415	319.705	0.80325	10.1038	511.994	1.35989	3.99906
Potatoes J, peeled		Sweden		6.19516	1.12395	162.101	50.3383	10.1459	55.5404	0.520457	3.40587	< 2	1.37571	41.9608	40.161	59.3666	2.46494	< 12	3.04901		1.26453	88.9166	< 1.1	45.5935	4892.82	228.797	216.915	331.374	0.438924	313.863	< 0.3	7.29843	262.718	0.106656	0.687818
For comparison
Sweetpotatoes, with peel				12.5184	0.54694	821.319	8.568	2.66464	68.3881	2.05945	3.82579	< 2	2.2163	16.2776	25.0298	90.8428	14.7296	< 12	3.50114		2.16198	786.609	< 1.1	250.945	4325.67	144.212	200.088	431.689	1.52109	218.18	< 0.3	6.40259	653.668	0.20329	< 0.9
Sweetpotatoes, peeled				7.52603	0.250303	253.358	6.88723	1.87288	59.9885	1.68984	4.126	< 2	1.51522	13.5885	24.5727	72.4339	8.45	< 12	3.45655		2.04306	444.613	< 1.1	179.996	4528.77	265.018	165.5	361.833	1.63829	211.439	< 0.3	5.91586	431.447	< 0.1	< 0.9
Frozen potato products
Frozen fries with peel 1	Organic			2.61858	0.623728	280.513	10.2928	5.74432	69.6077	1.3623	3.59364	< 2	0.893651	93.8434	14.4951	37.1541	2.69547	< 12	3.02744		1.49262	97.4839	< 1.1	92.1271	4229.25	224.006	192.382	404.074	0.348743	323.852	< 0.3	7.26653	183.042	0.212713	< 0.9
Frozen fries with peel 2				3.82974	1.32072	398.22	61.9712	8.12916	61.6748	1.26977	5.40255	< 2	1.19833	48.2776	225.598	72.9365	3.31678	< 12	3.16782		1.38085	205.121	< 1.1	145.247	5629.81	296.012	209.675	587.256	0.742605	298.317	1.98495	6.39462	468.844	0.57757	2.26263
Frozen fries with peel 3				4.10189	1.59108	638.915	71.026	9.08304	70.1996	1.26684	5.56616	< 2	1.34345	57.1733	641.281	46.9063	4.04093	< 12	3.75899		1.68502	179.545	< 1.1	118.229	5549.28	195.048	271.092	1043.97	0.853634	384.099	6.73151	8.21619	332.169	0.290468	5.12595
Frozen fries with peel 4		NL,F, D		5.56532	1.50897	477.864	78.4968	7.6353	73.7208	1.27789	4.55865	< 2	1.0021	56.0651	172.109	89.6159	5.86471	< 12	2.90741		1.25574	251.506	< 1.1	114.525	4493.32	44.7607	173.22	553.501	1.15301	269.092	0.823831	12.2961	426.508	0.469375	1.2163
Frozen fries with peel 5		Belgium		5.64819	0.74543	588.945	47.6854	10.2338	83.701	1.23081	5.03281	< 2	1.09141	78.2178	585.48	53.57	4.117	21.7738	3.20904		1.53666	179.936	< 1.1	147.443	5829.62	48.8195	211.758	573.115	0.777846	295.543	1.46559	13.5314	495.398	0.368164	7.2688
Frozen fries 5				3.69851	1.40456	222.275	58.4349	4.36934	62.5075	0.736926	6.52417	< 2	1.03873	53.4089	281.471	24.4145	3.31651	< 12	2.77056		1.25372	177.233	< 1.1	69.5648	3635.65	256.083	169.432	784.372	0.70785	350.911	< 0.3	5.89042	265.547	0.30887	< 0.9
Frozen fries 6				3.44816	0.950312	127.695	38.8297	2.84583	61.4994	1.07791	4.31181	< 2	1.0818	60.1084	215.423	31.8601	3.31382	< 12	2.72432		1.34008	122.314	< 1.1	103.64	4710.6	268.014	199.863	555.215	0.618705	286.12	0.43628	6.1418	383.736	0.336829	1.1687
Frozen fries 7				2.97792	0.467072	269.92	38.8111	7.76763	59.3971	1.41434	5.06695	< 2	1.34974	50.9307	1407.55	65.1683	4.20826	< 12	3.55745		1.34614	115.49	< 1.1	110.59	5066.74	188.176	235.774	1499.74	0.6045	300.851	5.01744	6.27092	374.556	0.0998844	5.1197
Frozen fries 8				3.38605	0.725292	276.797	36.023	3.24407	61.9094	1.22938	5.18628	< 2	0.785371	60.0952	389.495	39.8655	3.75592	< 12	3.57823		1.52409	144.188	< 1.1	116.31	4015.75	251.812	185.72	851.143	0.550714	298.4	5.84316	6.26526	431.2	0.126873	1.85645
Frozen fries 9		Sweden		5.20073	1.46874	291.486	55.1953	5.14059	72.2247	1.06911	6.2525	< 2	1.04437	63.47	253.924	46.4039	5.44574	< 12	3.49331		1.22591	180.745	< 1.1	82.7083	4126.4	237.887	205.008	763.323	1.00661	397.329	< 0.3	8.98209	581.804	0.314064	0.937039
Frozen fries 10		Belgium		3.01176	0.844631	171.509	36.4781	5.17975	69.9443	1.28978	5.85905	< 2	0.761532	73.1795	1011.11	55.2262	3.07155	< 12	3.42001		1.45548	136.306	< 1.1	107.094	4790.32	< 38	192.119	810.675	0.660303	329.2	2.32549	14.2991	397.49	< 0.1	8.22366
Frozen fries 11		EU		5.3514	0.738636	323.01	34.8983	5.68182	52.0606	1.41339	5.19896	< 2	1.14326	63.3944	447.762	54.9516	3.37619	< 12	4.17295		1.4928	97.7683	< 1.1	102.741	4979.32	226.226	201.049	666.81	0.794132	297.822	3.36472	8.8347	374.331	0.101217	2.9637
Frozen fries 12		Netherlands		4.25258	1.39932	323.042	50.8358	2.29766	64.9731	1.91453	6.67348	< 2	0.898568	100.989	328.777	21.8264	2.65421	< 12	5.40962		1.19896	39.8959	< 1.1	57.1766	5005.29	137.315	213.425	900.879	1.98585	373.898	0.924121	9.75875	150.418	0.124824	3.1834
Frozen fries 13	Organic	Belgium		4.33971	2.03354	266.532	22.6093	1.59386	65.6169	1.45015	5.07841	< 2	0.884913	112.289	83.0254	36.2835	3.03258	< 12	2.76167		1.47888	63.505	< 1.1	57.1912	4621.36	209.951	203.921	555.614	1.19597	301.758	0.648264	8.74364	308.028	0.350863	1.4849
Frozen fries 14	Organic	Belgium		2.64915	0.75821	180.632	31.7713	6.54853	62.0341	1.14645	5.12618	< 2	1.19309	91.3631	88.8818	29.3771	2.13688	19.8939	2.86863		1.42412	73.2484	< 1.1	36.0817	5326.86	201.758	238.289	519.65	0.80523	307.074	0.679054	8.81414	163.088	0.339906	< 0.9
For comparison
Frozen Sweet potato fries 1				7.56296	0.67218	1172.27	10.0825	4.78936	62.7677	1.81137	3.912	< 2	3.41214	32.455	1310.86	67.2908	60.6625	< 12	3.42846		2.08385	1373.24	< 1.1	309.98	4786.42	234.091	226.374	473.955	2.03031	234.068	0.415787	12.2071	888.066	0.17117	1.35423
Frozen Sweet potato fries 2				2.59494	0.271232	469.326	4.74557	32.4627	166.478	1.53963	5.20132	< 2	7.88606	31.1504	987.408	232.612	17.1532	< 12	2.587		1.67705	2212.82	< 1.1	263.939	3930.01	314.441	182.382	374.536	2.27064	188.605	< 0.3	8.13443	2354.64	1.34451	2.99419
Crisps
Crisps, salted with peel 1				11.0532	6.99866	1351.9	184.055	7.27326	147.373	3.9196	14.6065	< 2	3.77086	132.235	2349.93	323.526	16.8065	17.3456	22.6133		3.77819	444.56	< 1.1	161.26	15242.6	145.225	603.458	1275.68	2.24266	970.991	0.815944	15.8293	1052.72	0.806005	18.4877
Crisps, salted with peel 2				11.7396	1.02321	498.938	84.0131	15.2982	66.1735	2.34668	11.2082	< 2	2.69805	92.0109	4723.48	52.7271	3.50101	16.1703	8.57444		2.56967	174.066	< 1.1	207.567	13954.1	259.006	534.245	1271.87	1.28674	775.558	0.773089	10.0673	1154.27	0.30196	3.17901
Crisps, salted with peel 3				10.112	1.31754	5952.06	61.1679	16.033	84.7596	2.02336	15.086	< 2	3.9021	203.404	4901.28	74.3029	8.19054	24.8532	8.64044		3.4548	298.305	< 1.1	275.618	14847.1	250.44	610.325	1208.51	2.86242	1038.79	0.971055	19.1903	1228.57	2.01136	12.6249
Crisps, salted 4				15.3694	3.65793	475.685	89.6866	19.7456	69.6646	2.83813	13.8592	< 2	4.66958	206.393	4289.78	72.487	9.51457	< 12	12.8418		3.62914	412.955	< 1.1	286.046	17748.6	267.336	781.778	1258.45	6.99329	927.425	0.557705	10.4234	2581	0.231803	3.35358
Crisps, salted 5				10.3954	0.617251	453.35	107.593	14.3192	70.8071	3.61424	14.3805	2.37232	3.36668	177.436	4685.14	193.917	3.354	42.3421	11.807		4.80628	125.021	< 1.1	359.432	15617.6	354.598	722.767	1305.69	5.47355	1021.93	0.468384	16.9166	2018.05	0.566398	4.30343
Crisps, salted 6				14.3895	0.965715	809.267	66.861	7.21974	71.5376	1.36225	14.1379	< 2	2.86007	111.943	4316.5	40.7206	3.46499	42.2007	6.76248		2.23358	244.392	< 1.1	189.748	10714.5	91.7317	442.617	1085.84	1.23182	795.231	0.825812	14.5774	772.335	1.15827	4.67028
Crisps, salted 7				12.3171	2.14542	548.553	251.778	21.8747	59.5612	3.71766	15.9571	< 2	2.61473	221.128	5012.74	134.051	3.84243	52.6307	13.1057		3.53339	269.656	< 1.1	253.947	13952.9	312.7	754.103	1474.34	3.88025	1033.39	0.600707	13.3363	1977	0.218938	3.98801
Crisps, salted 8				14.0489	2.04852	861.26	59.0296	10.4827	69.4963	2.2579	12.0614	< 2	3.28762	123.452	5429.02	46.8857	6.50265	12.4367	8.46784		2.69087	206.179	< 1.1	165.592	8458.61	123.604	415.461	1130.02	6.21627	659.114	0.618069	14.0201	927.923	1.07641	5.06459
For comparison, Market Basket 2015 Composite samples*				As	Ag	Al	Cd	Co	Cr	Cu	Fe	Hg	Mn	Mo	Na	Ni	Pb	Se	Zn		B	Ba	Be	Ca	K	Li	Mg	P	Rb	S	Sb	Si	Sr	U	V
Potato products				< 2	1.0258	181.12	25	5.586	9.548	0.8932	4.0508	< 2	1.2168	58.64	267.825	46.28	< 2	4.6	2.5826		1.1616	111.68	1.2234	72.9124	4310.5	3.8674	193.377	510.371	0.9014	308.471	0.4392	3.944	272.8	2.054	2.0588
Vegetables				< 2	0.3481	266.2	10.262	4.562	16.04	0.4448	3.0724	< 2	1.3184	75.94	512.102	38.52	4.43	6.092	1.932		1.2508	293.8	< 1.1	235.729	2038.07	13.8	96.0418	292.195	0.4886	228.211	< 0.3	6.5712	1038.4	1.716	1.5796
Cereals				11	2.423	3057.8	25.51	10.864	16.35	2.0173	15.8891	< 2	10.5484	408.6	2825.24	191.9	4.804	38.44	12.9219		0.793	1072.3	0.2173	444.983	2525.87	34.06	442.534	1640.72	2.2207	1169.4	1.5572	24.6214	1183	1.1486	4.563
										mg/kg	mg/kg		mg/kg		mg/kg				mg/kg		mg/kg			mg/kg	mg/kg		mg/kg	mg/kg	mg/kg	mg/kg		mg/kg
* Mean values of five composite samples for each food category. Indicative results from this study and validated results from Swedish Food Agency, 2017. Market Basket 2015 – chemical analysis, exposure estimation and health-related assessment of nutrients and toxic compounds in Swedish food basket, Swedish National Food Agency Report: 26/2017. ISSN 1104-7089. Uppsala, Sweden. https://www.livsmede…
** from Kollander et al, 2019. Inorganic arsenic in food products on the Swedish market and a risk-based intake assessment. Science of the Total Environment 672 (2019) 525–535.

## Sheet: S8. Quinoa, psyll., chia, teff
Table S8. Quinoa, Teff fluor, Chia seeds, Psyllium seeds
Results for individual samples expressed in µg/kg if not other stated.
Analyses of total elements are performed at ALS Scandinaiva AB, Luleå, Sweden, 2021.
The expanded measurement uncertainties (k=2) are between 10 and 50 % for low level elements and around 15 % for high level elements. LOD based on 3 * standard deviation of 9 blank measurements and total dilution factor of 100.
For comparison, levels of elements in composite market basket samples are presented.
				Validated results																	Indicative values
Food Item	Comment	Country of origin if known		As	Ag	Al	Cd	Co	Cr	Cu	Fe	Hg	I	Mn	Mo	Na	Ni	Pb	Se	Zn		Au	B	Ba	Be	Bi	Br	Ca	Ce	Cl	Cs	Dy	Er	Eu	Ga	Gd	Ge	Hf	Ho	Ir	K	La	Li	Lu	Mg	Nb	Nd	Os	P
			LOD	2	0.2	0.08	0.2	1	3	0.005	0.2	1.72792	20	0.01	2	0.001	7	2	12	0.02	LOD	0.5	0.1	0.002	2	0.1	0.1	0.002	0.7	0.006	0.218785	0.1	0.04	0.04	0.1	0.1	2	0.02	0.01	0.3	0.002	1	40	0.01	0.2	0.02	0.4	0.02	0.001
						mg/kg				mg/kg	mg/kg			mg/kg		g/kg				mg/kg			mg/kg	mg/kg			mg/kg	g/kg		g/kg											g/kg				mg/kg				g/kg
Quinoa	White	Scandinavia		9.89787	2.50976	6.2888	33.9038	78.9881	27.6012	5.68506	52.1476	2.22208	< 20	16.8725	107.825	0.0229018	699.145	11.2108	< 12	34.3105		0.125	11.7154	1.38309	3.59274	0.298177	2.25672	0.539282	21.8913	0.552575	21.9476	2.46637	2.10044	1.41651	1.74018	3.34839	4.49244	1.04468	0.662282	0.408986	9.6441	12.7524	69.2969	0.245792	1520.19	1.22977	12.524	0.17755	3.27525
Quinoa	White			10.4463	2.82139	2.51397	47.3059	78.2297	15.5618	5.54131	34.148	< 2	23.4	25.3017	112.283	0.0394341	895.978	4.98167	< 12	34.5653		0.512221	8.90147	1.34663	< 2	< 0.1	0.110262	0.588852	5.50212	0.31673	126.208	0.554236	0.568846	1.22377	1.10639	1.46168	4.58775	0.520056	0.285901	0.519774	6.68606	2.82908	75.3991	0.161544	1931.3	0.135022	3.00011	0.0445001	4.75382
Quinoa	White			4.61155	1.92117	3.74136	29.9239	330.164	43.7899	4.54639	35.2204	< 2	< 20	43.9357	77.8045	0.0177241	1086.99	3.19803	< 12	29.728		< 0.5	5.67295	5.95817	< 2	< 0.1	0.067625	0.43624	10.8454	0.27493	25.3009	0.842867	0.606237	0.71543	2.74677	0.915005	< 2	0.387793	0.261682	< 0.3	6.9389	6.28461	85.814	0.138247	1922.44	0.426847	6.47413	0.0479431	4.97668
Quinoa	Red			8.76367	1.65613	5.29429	39.1254	262.901	97.3476	4.12816	32.9563	< 2	< 20	50.5466	115.087	0.0085458	1126.88	3.21234	< 12	26.6717		< 0.5	8.26635	4.71692	4.86848	< 0.1	0.271464	0.360806	10.0073	0.190938	11.2146	0.643042	0.275571	0.372011	1.78131	0.626051	3.13045	0.279166	0.464943	< 0.3	9.71602	4.05299	56.8384	0.102719	1750.96	0.656945	4.02523	0.0942446	5.05913
Quinoa	Black			9.3453	3.53288	0.714268	66.8829	52.038	40.0074	4.89715	36.1669	< 2	20.0834	20.8329	141.998	0.0236742	264.182	2.68204	50.342	28.7257		< 0.5	6.35696	0.541306	< 2	< 0.1	0	0.322262	0.910461	0.255076	53.895	0.077932	0.0301526	0	0.964444	< 0.1	4.08879	0.155877	0.0364217	< 0.3	8.6116	< 1	100.163	< 0.1	1697.96	0.130163	0.481753	< 0.02	4.89029
Quinoa	Black			7.07826	1.43746	4.85038	33.8799	260.585	60.8753	4.33073	35.358	< 2	< 20	47.0687	79.3439	0.0165034	794.749	3.03014	< 12	26.2178		< 0.5	8.84881	3.1594	< 2	< 0.1	0.217377	0.498906	6.67125	0.183588	37.3775	0.470764	0.275838	0	1.43618	0.418919	2.94305	0.248925	0.120538	< 0.3	9.42965	3.15601	90.2574	< 0.1	1900.84	0.476743	2.89797	0.0316455	4.9745
Quinoa	Red, white, black			21.453	2.08898	9.04791	49.3997	130.078	109.409	4.93611	36.8134	< 2	22.1	30.1666	150.032	0.353305	610.535	8.40403	< 12	29.7373		< 0.5	6.05449	2.76611	< 2	< 0.1	0.684493	0.449145	8.50896	0.315059	70.0228	0.413721	0.307737	0	3.06469	0.381136	5.28731	0.315349	0.125917	< 0.3	8.27822	4.17011	94.7079	< 0.1	1804.47	0.869286	4.08828	< 0.02	4.8341
Quinoa	White			32.0813	2.50885	2.05746	52.3688	41.7922	20.2544	5.00897	40.7437	< 2	< 20	13.8028	148.584	0.0403676	194.413	5.48952	33.3833	23.5646		< 0.5	8.72236	0.313686	< 2	< 0.1	0.0808767	0.272017	6.03126	0.300474	10.4143	0.364478	0.249366	0.0815114	1.08001	0.590776	< 2	0.168808	0.0770436	< 0.3	6.58226	2.44055	92.2995	< 0.1	1744.14	0.273422	3.13301	< 0.02	4.67335
Quinoa				10.6126	1.74165	2.376	123.691	191.682	36.4889	5.88224	33.7318	< 2	< 20	45.8234	160.639	0.0143256	1111.61	4.46333	< 12	30.6977		< 0.5	7.46362	1.19037	< 2	< 0.1	0.197	0.500111	3.29145	0.347103	26.1213	0.436637	0.242323	0	1.06445	0.324518	3.03411	0.107015	0.067357	< 0.3	7.55509	1.49797	60.6906	< 0.1	1920.02	0.246704	1.25807	0.0226056	5.17825
Quinoa				23.8436	2.88874	10.7621	55.6945	53.1029	68.2	4.57968	40.1685	< 2	< 20	14.7904	213.322	0.0459839	239.713	9.31636	26.8253	27.4904		< 0.5	6.40632	0.605175	< 2	0.109304	0.124	0.384124	15.1547	0.361064	245.912	1.04472	0.411044	0.235478	3.16511	0.960664	5.18372	0.355178	0.149881	< 0.3	7.2849	6.77446	122.967	< 0.1	1826.04	1.0924	7.96768	< 0.02	4.92091
Psyllium seeds				23.9501	3.07088	49.7766	75.6626	138.953	904.934	6.72906	67.1767	< 2	31.0114	14.9301	242.452	0.398479	829.812	21.8575	301.083	22.2722		0.6	20.3258	8.55408	2.11238	0.340753	1.21061	1.77009	30.3027	0.492694	6.31283	2.50834	1.48303	1.387	12.2645	2.94329	8.73579	0.836898	0.640899	< 0.3	7.5011	14.252	114.647	0.171432	973.488	2.16501	15.5904	< 0.02	3.70982
Psyllium seeds				37.3826	3.6572	202.952	22.9676	67.4829	271.859	2.30287	100.509	< 2	20.0886	11.7656	68.7394	0.773096	237.552	171.993	94.1567	6.00203		< 0.5	7.41337	8.31836	7.09139	1.00746	1.55472	1.89541	108.65	0.639619	15.055	8.21504	4.57274	2.73062	41.3166	9.83757	4.42977	2.40863	1.57408	< 0.3	10.5009	53.2687	175.506	0.511073	353.063	9.61917	54.8622	< 0.02	0.836787
Psyllium seeds				129.062	6.51707	634.588	42.623	181.169	1532.96	4.641	447.251	< 2	61.7506	19.6432	171.952	1.18076	1022.11	626.136	185.484	14.9752		< 0.5	7.34995	17.923	15.9004	2.46714	46.3894	2.77023	441.19	0.861796	47.9736	28.3641	14.4981	9.19555	132.026	32.0961	9.59959	6.33068	5.11369	< 0.3	11.5605	210.627	264.384	1.73974	719.082	48.8911	197.257	< 0.02	1.58664
Psyllium seeds				50.7516	3.33396	186.876	15.927	59.0898	196.09	1.72935	140.842	< 2	20.7441	10.3044	63.1357	0.736099	201.577	195.281	70.9072	3.7246		< 0.5	3.52838	7.6527	4.58932	0.774348	6.76068	1.56552	136.818	0.502049	16.2704	9.33834	5.15684	2.6754	39.5293	11.8451	3.80771	1.73199	1.65459	< 0.3	10.6003	67.5101	155.705	1.02277	222.883	15.0097	69.1144	< 0.02	0.385103
Psyllium seeds				41.015	3.27513	148.374	71.3712	165.391	1181.4	6.66191	96.3211	< 2	< 20	13.95	357.474	0.406129	965.003	58.5072	331.859	24.566		0.532657	18.6944	11.6002	6.0328	0.659746	0.492092	1.9865	112.98	0.462792	9.60628	7.0473	3.91112	2.4395	26.5795	9.08356	6.68331	1.38085	1.35527	< 0.3	8.12871	46.7549	104.432	0.449307	935.661	16.1226	43.174	0.14144	3.60448
Chia seeds				318.859	2.60488	4.11838	16.3467	338.835	16.1468	15.4364	60.2039	< 2	63.4	38.2125	576.667	0.492819	1607.88	5.50531	453.34	47.9911		0.598509	8.31704	21.822	< 2	0.164259	4.26069	6.31527	3.20811	0.362035	4.17886	0.169048	0.366795	1.1	1.25969	0.411005	11.0409	0.29235	0.139594	< 0.3	8.01927	2.43025	133.783	< 0.1	3573.01	1.26896	2.11963	< 0.02	9.60293
Chia seeds				74.8454	5.55123	17.5368	11.4308	243.322	88.001	21.8579	75.6492	< 2	63.5521	28.5656	633.365	0.116005	2093.64	6.6461	73.2602	69.9202		< 0.5	8.07929	4.55112	< 2	0.10018	1.14063	3.98706	11.2563	0.220033	4.18052	0.588289	0.28859	0.223783	4.37063	0.62442	6.39087	0.27042	0.120786	< 0.3	7.88908	4.51909	98.293	< 0.1	3765.57	0.836296	7.25061	< 0.02	8.98515
Chia seeds				44.8091	2.06946	15.1149	4.07045	141.309	57.7785	18.7233	63.7749	< 2	20.3758	25.497	302.834	0.052618	781.121	4.94978	70.2369	50.5117		< 0.5	10.5323	16.7061	< 2	0.196988	0.993021	4.62755	39.1203	0.184219	14.7572	1.08424	0.421038	0.821	3.56997	0.910127	2.93423	2.29089	0.166135	0.383203	6.9199	4.91325	73.159	0.11806	3914.84	0.406024	7.89352	< 0.02	7.46221
Chia seeds				55.9013	8.95405	14.2828	20.141	294.683	31.8743	18.0432	68.0364	< 2	< 20	33.3235	467.974	0.0743625	1460.07	6.84223	83.2817	58.1101		0.570653	6.74003	16.5916	< 2	< 0.1	1.33115	5.43811	13.6447	0.149093	5.99075	0.850618	0.278915	0.771	3.88183	0.783583	4.67093	0.411429	0.173978	< 0.3	9.50472	4.60993	104.215	< 0.1	3648.5	0.71725	6.5757	0.0393932	10.4853
Chia seeds				13.0558	3.81659	2.6761	6.51251	166.839	39.0526	18.4479	72.6009	< 2	< 20	105.275	212.399	0.0184296	3225.08	2.25554	61.1235	54.1353		< 0.5	5.55152	62.7516	< 2	< 0.1	2.08555	5.92842	19.2786	0.159789	28.0708	2.41892	1.7451	3.82	1.1033	4.01705	2.62412	0.260428	0.709622	< 0.3	6.61826	43.3239	66.5403	0.171379	2885	0.184324	26.7836	0.0271136	6.88794
Chia seeds				9.04286	3.6099	3.04295	6.67462	155.131	27.635	18.9731	68.8984	< 2	< 20	107.375	285.807	0.0186465	3199.69	3.02951	69.3083	56.6385		< 0.5	5.50846	60.0008	< 2	< 0.1	1.66061	6.18847	18.9466	0.143085	28.5393	2.78939	1.7607	3.64	0.79524	4.438	6.87531	0.196926	0.614992	0.361022	6.73125	38.5518	71.4681	0.203797	2997.82	0.741968	27.0521	< 0.02	7.14708
Chia seeds				53.4065	3.22861	12.0835	3.60017	106.723	27.0397	18.9054	68.1789	< 2	104.359	81.1253	114.478	0.0666591	1828.71	4.49291	42.2364	57.9451		< 0.5	7.68772	21.862	< 2	1.51874	1.47762	5.80366	29.7421	0.17813	117.436	2.81665	1.47504	1.017	3.59892	3.94851	3.66488	0.309564	0.548663	< 0.3	6.75369	38.8476	79.5474	0.104864	3083.19	0.535639	26.5353	0.021605	6.62232
Teff flour				7.68413	4.39729	11.4691	10.9242	37.1172	28.668	5.8744	41.5689	< 2	< 20	149.94	95.2438	0.0341824	2720.24	13.0103	18.7165	29.4308		< 0.5	1.18581	24.5936	< 2	0.146403	8.21787	1.54962	14.3404	0.260874	1.42116	0.971929	1.05776	1.17	2.43197	0.986059	4.42813	0.376192	0.222985	< 0.3	4.97408	7.34769	88.9358	< 0.1	1877.47	1.70956	6.51912	0.045171	4.96083
Teff flour				7.33071	8.06266	6.17858	27.5842	14.2938	21.6162	6.36807	40.958	< 2	< 20	91.1181	189.718	0.0296339	2584.2	126.118	33.5195	30.4094		< 0.5	1.25869	14.6272	< 2	< 0.1	1.01276	1.32062	5.87427	0.214857	2.31284	0.469034	0.279028	0.714	1.83586	0.474982	< 2	0.252304	0.0940104	< 0.3	3.87811	29.7264	127.41	< 0.1	1484.93	0.513419	3.32701	0.0648138	3.47598
For comparison, Market Basket 2015 Composite samples**				As	Ag	Al	Cd	Co	Cr	Cu	Fe	Hg	I	Mn	Mo	Na	Ni	Pb	Se	Zn		Au	B	Ba	Be	Bi	Br	Ca	Ce	Cl	Cs	Dy	Er	Eu	Ga	Gd	Ge	Hf	Ho	Ir	K	La	Li	Lu	Mg	Nb	Nd	Os	P
Vegetables				< 2	< 1	0.2662	10.262	4.562	16.04	0.4448	3.0724	< 2	31.02	1.3184	75.94	0.512102	38.52	4.43	6.092	1.932		< 0.5	1.2508	0.2938	< 0.2	0.19596	0.9676	0.235729	< 0.7	0.59859	0.6892	< 0.1	< 0.04	< 0.04	0.1115	< 0.1	< 2	0.020206	< 0.01	< 0.3	2.03807	< 0.7	13.8	< 0.01	96.0418	0.0398	< 0.4	< 0.02	0.292195
Cereals				10.545	2.423	3.0578	25.51	10.864	16.35	2.0173	15.8891	< 2	50.56	10.5484	408.6	2.82524	191.9	4.804	38.44	12.9219		0.6745	0.793	1.0723	0.2173	0.2917	1.5651	0.444983	1.892	1.12789	6.05	0.13812	0.07104	0.05348	0.4985	0.20766	< 2	0.09348	0.03	< 0.3	2.52587	1.407	34.06	< 0.01	442.534	0.2155	1.172	< 0.02	1.64072
Potatoes				< 2	1.0258	0.18112	25	5.586	9.548	0.8932	4.0508	< 2	< 23	1.2168	58.64	0.267825	46.28	< 2	< 6	2.5826		< 0.5	1.1616	0.11168	1.2234	0.40022	0.65075	0.0729124	< 0.7	0.35386	1.0498	< 0.1	< 0.04	< 0.04	0.1318	< 0.1	< 2	0.04308	< 0.01	< 0.3	4.3105	< 0.7	< 6	0.012004	193.377	0.05036	< 0.4	< 0.02	0.510371
						mg/kg				mg/kg	mg/kg			mg/kg		g/kg				mg/kg			mg/kg				mg/kg	g/kg		g/kg											g/kg				mg/kg				g/kg
* Mean values of five composite samples for each food category. Indicative results from this study and validated results from Swedish Food Agency, 2017. Market Basket 2015 – chemical analysis, exposure estimation and health-related assessment of nutrients and toxic compounds in Swedish food basket, Swedish National Food Agency Report: 26/2017. ISSN 1104-7089. Uppsala, Sweden. https://www.livsmede…
[truncated: 27 more columns]

## Sheet: S9. Rucola
Table S9. Rucola
Results for individual samples expressed in µg/kg if not other stated.
Analyses of total elements are performed at ALS Scandinaiva AB, Luleå, Sweden, 2019.
The expanded measurement uncertainties (k=2) are between 10 and 50 % for low level elements and around 15 % for high level elements. LOD based on 3 * standard deviation of 9 blank measurements and total dilution factor of 100.
For comparison, levels of elements in composite market basket samples are presented.
				Validated results
Food Item	Comment	Country of origin if known		As	Ag	Al	Cd	Co	Cr	Cu	Fe	Hg	Mn	Mo	Na	Ni	Pb	Se	Zn		Au	B	Ba	Be	Bi	Br	Ca	Ce	Cl	Cs	Dy	Er	Eu	Ga	Gd	Ge	Hf	Ho	Ir	K	La	Li	Lu	Mg	Nb	Nd	Os	P	Pd
			LOD	2	0.2	0.08	0.2	1	3	0.005	0.2	1.72792	0.01	2	0.001	7	2	12	0.02	LOD	0.5	0.1	0.002	2	0.1	0.1	0.002	0.7	0.006	0.218785	0.1	0.04	0.04	0.1	0.1	2	0.02	0.01	0.3	0.002	1	40	0.01	0.2	0.02	0.4	0.02	0.001	0.1
						mg/kg				mg/kg	mg/kg		mg/kg		g/kg				mg/kg			mg/kg	mg/kg			mg/kg	g/kg		g/kg											g/kg				mg/kg				g/kg
Rucola				9.40616	0.122223	35.9074	27.9675	15.4943	86.366	0.815066	8.72016	< 2	9.52243	89.6591	0.470803	84.7669	6.08015	60.0731	4.00809		1.01261	3.37711	1.10659	< 2	< 0.1	39.4022	2.66881	11.2359		0.776605	0.163302	0.176361	0.0860441	5.6329	0.744855	5.24945	0.108472	0.0755424	< 0.3	5.05745	5.42551	491.968	< 0.1	440.932	0.659761	5.76663	0.124372	0.504497	< 0.1
Rucola				28.5346	0.50062	34.6002	37.0197	41.5736	85.1635	0.752225	31.5611	< 2	8.10429	159.594	0.540789	69.4385	43.8598	40.3417	3.1345		0.935402	3.31341	2.68192	5.94037	0.414127	26.8796	2.8915	135.36		11.2601	4.20686	2.32687	1.63005	10.9108	5.00617	2.27949	2.48399	0.693812	< 0.3	4.602	50.379	360.444	0.253662	526.829	18.6627	38.4861	0.0316381	0.484666	0.998145
Rucola				6.55063	0.490989	10.6489	68.605	4.79273	100.022	1.01268	16.2508	2.34038	7.30011	103.678	0.460198	55.1387	9.37438	16.1424	3.86225		1.0651	3.62201	0.34879	< 2	0.134359	163.026	2.74274	11.8973		3.20891	0.952706	0.346081	0.279187	2.63352	0.939421	8.3192	0.629492	0.11082	< 0.3	4.62343	6.149	362.876	< 0.1	378.903	3.24942	4.91671	0.133383	0.601048	0.848008
Rucola				13.1454	0.905056	6.19097	26.2963	7.91555	110.922	1.16174	16.3963	2.471	3.38401	115.64	0.146616	63.127	98.7532	< 12	7.45484		0.989128	4.35644	0.399128	< 2	0.27676	18.849	2.76715	8.33479		1.28798	1.51443	1.00669	0.275651	1.06415	1.2506	7.96976	0.793074	0.19865	< 0.3	5.51482	4.84908	391.133	< 0.1	364.908	0.620623	4.65871	0.118332	0.521459	< 0.1
Rucola				13.5266	0.0537277	10.7925	37.6726	6.88713	108.402	0.772045	17.5727	3.26443	7.54906	242.826	0.834704	29.5959	14.6165	< 12	3.99474		1.03705	3.77343	1.05815	2.19798	0.228365	102.555	2.93091	29.4781		4.86013	1.42719	0.771944	0.535663	8.34871	1.90013	1.13806	1.61634	0.224203	< 0.3	5.69239	16.7163	353.94	< 0.1	618.179	9.09066	13.2672	0.0362273	0.552784	0.291527
Rucola				11.6383	0.299477	3.94982	62.091	8.42004	73.7359	0.70291	9.72492	< 2	5.57941	435.064	0.178952	25.985	5.30192	< 12	2.78195		1.0059	2.88612	2.13517	< 2	< 0.1	88.6832	2.80891	6.41048		3.90688	0.343915	0.20326	0.263564	0.500806	0.697137	< 2	0.445116	0.117805	< 0.3	4.61643	4.97814	355.025	< 0.1	604.356	1.56742	3.56878	0.110016	0.347357	< 0.1
Rucola				13.6159	0.171377	9.63581	13.7495	8.09423	76.8769	1.0109	15.4754	< 2	4.47371	1523.2	0.477186	23.9924	28.7152	16.7768	3.97615		1.14185	3.46932	0.640995	< 2	0.280312	10.4105	2.51473	32.1034		4.40371	1.22792	0.669692	0.418129	4.44221	1.70451	2.67034	0.699781	0.175928	< 0.3	4.6075	18.0332	266.846	< 0.1	472.321	3.72685	13.7948	0.0394439	0.567824	< 0.1
Rucola				11.291	1.01685	17.8616	67.8239	10.8264	116.112	0.545729	30.7833	< 2	4.94622	30.9588	0.0810054	64.1084	42.3683	< 12	3.45372		1.00398	2.92402	2.81212	< 2	0.290129	8.3787	3.80459	59.3223		2.12323	3.32484	1.52836	0.972657	8.04284	3.5888	8.50174	0.605006	0.476802	< 0.3	4.29411	29.8011	259.406	0.199498	218.035	2.66947	26.1304	0.0856371	0.665818	0.741059
Rucola				6.76455	0.687295	2.64032	74.8081	7.67493	73.8774	0.608315	11.3799	< 2	2.99485	123.837	0.176396	50.7376	11.3957	< 12	9.42687		0.722177	2.55484	1.1616	< 2	0.208472	15.5718	1.53051	28.7408		0.307602	1.46287	0.80519	0.408234	1.2126	1.73839	7.93951	0.311013	0.213475	< 0.3	4.85448	21.5091	273.336	< 0.1	230.555	0.598889	13.0207	0.0622747	0.441032	< 0.1
Rucola				28.747	0.558748	12.3592	78.7936	16.2148	101.402	0.534684	24.5819	< 2	3.95705	183.419	0.106065	62.956	38.6565	< 12	2.8539		0.680132	3.24242	1.83271	< 2	0.296195	10.2823	2.41527	67.8612		1.53046	2.3698	1.69537	1.20816	5.67509	3.89375	3.03342	0.604136	0.511937	< 0.3	4.40984	32.2953	396.511	0.259451	239.962	1.84589	31.2396	0.0675331	0.659872	0.360756
Rucola				46.5232	< 0.2	54.9224	56.5024	15.9224	361.607	13.6494	44.9322	< 2	3.9013	194.829	0.173004	52.6431	91.2149	17.3739	2.74336		1.29953	4.20173	2.2266	10.2954	0.787242	13.2802	2.54542	118.584		18.471	5.39106	2.87365	1.87343	9.41635	6.19348	< 2	2.07977	1.11528	< 0.3	5.75985	57.05	282.109	0.358832	371.563	28.9593	47.3949	0.0736025	0.354284	0.840396
Rucola				40.5971	0.665195	22.3878	106.878	18.2433	159.551	0.654178	47.9081	< 2	4.17612	181.486	0.126934	79.5665	75.0432	< 12	2.84549		1.34245	4.09671	3.35953	2.12856	0.649485	16.4523	3.83919	249.728		1.90526	9.04428	3.41792	1.93742	9.33361	12.0962	< 2	1.60617	1.51868	< 0.3	4.70962	121.214	417.835	0.343341	302.369	2.97683	107.133	0.0792135	0.695002	0.618636
Rucola				20.5142	0.468873	5.31946	70.1009	6.22017	178.576	0.453628	15.2725	< 2	3.59613	307.472	0.486673	83.0422	30.128	< 12	2.33065		0.9589	3.04805	1.12933	< 2	0.140062	23.0006	3.23916	18.3139		0.58856	0.751859	0.433139	0.228292	2.69771	1.43035	< 2	0.293823	0.230843	< 0.3	3.38595	9.50325	151.494	< 0.1	272.716	0.976876	8.10669	0.0597578	0.639968	< 0.1
Rucola				31.749	0.824332	1.87375	87.388	9.46124	74.4808	11.1123	8.46237	< 2	4.14311	221.23	0.313041	41.0873	7.25312	34.8519	3.01056		0.939055	5.14781	1.73931	< 2	< 0.1	69.2591	2.39322	2.41092		0.682292	0.201473	0.124809	0.319764	1.17697	0.168406	< 2	0.342175	0.0221981	< 0.3	4.66177	1.34286	222.818	< 0.1	395.47	0.692923	1.75923	0.0829234	0.485196	< 0.1
Rucola				20.5318	0.656847	16.557	70.5284	13.1892	122.514	0.558931	31.9961	< 2	3.79484	340.815	0.15273	63.1855	44.5869	< 12	3.29474		0.809505	3.1026	1.63007	< 2	0.336244	23.494	2.50314	77.9527		1.54215	4.29989	1.88574	1.17115	5.92085	5.49748	< 2	0.859888	0.756549	< 0.3	6.09077	38.923	284.187	0.228608	278.493	2.97468	36.6095	0.142803	0.650755	0.541095
For comparison, Market Basket 2015 Composite samples*				As	Ag	Al	Cd	Co	Cr	Cu	Fe	Hg	Mn	Mo	Na	Ni	Pb	Se	Zn		Au	B	Ba	Be	Bi	Br	Ca	Ce	Cl	Cs	Dy	Er	Eu	Ga	Gd	Ge	Hf	Ho	Ir	K	La	Li	Lu	Mg	Nb	Nd	Os	P	Pd
Vegetables				< 2	< 1	0.2662	10.262	4.562	16.04	0.4448	3.0724	< 2	1.3184	75.94	0.512102	38.52	4.43	6.092	1.932		< 0.5	1.2508	0.2938	< 0.2	0.19596	0.9676	0.235729	< 0.7	0.59859	0.6892	< 0.1	< 0.04	< 0.04	0.1115	< 0.1	< 2	0.020206	< 0.01	< 0.3	2.03807	< 0.7	13.8	< 0.01	96.0418	0.0398	< 0.4	< 0.02	0.292195	< 0.1
Cereals				10.545	2.423	3.0578	25.51	10.864	16.35	2.0173	15.8891	< 2	10.5484	408.6	2.82524	191.9	4.804	38.44	12.9219		0.6745	0.793	1.0723	0.2173	0.2917	1.5651	0.444983	1.892	1.12789	6.05	0.13812	0.07104	0.05348	0.4985	0.20766	< 2	0.09348	0.03	< 0.3	2.52587	1.407	34.06	< 0.01	442.534	0.2155	1.172	< 0.02	1.64072	0.16506
Potatoes				< 2	1.0258	0.18112	25	5.586	9.548	0.8932	4.0508	< 2	1.2168	58.64	0.267825	46.28	< 2	< 6	2.5826		< 0.5	1.1616	0.11168	1.2234	0.40022	0.65075	0.0729124	< 0.7	0.35386	1.0498	< 0.1	< 0.04	< 0.04	0.1318	< 0.1	< 2	0.04308	< 0.01	< 0.3	4.3105	< 0.7	< 6	0.012004	193.377	0.05036	< 0.4	< 0.02	0.510371	0.11365
						mg/kg				mg/kg	mg/kg		mg/kg		g/kg				mg/kg			mg/kg				mg/kg	g/kg		g/kg											g/kg				mg/kg				g/kg
*Mean values of five composite samples for each food category. Indicative results from this study and validated results from Swedish Food Agency, 2017. Market Basket 2015 – chemical analysis, exposure estimation and health-related assessment of nutrients and toxic compounds in Swedish food basket, Swedish National Food Agency Report: 26/2017. ISSN 1104-7089. Uppsala, Sweden. https://www.livsmedel…
[truncated: 26 more columns]

[truncated: 4 more sheets: S.10 Algae, Sugar kelp, S11. Algae for human consump, S12. Pumpkin-, Sunflow-, Peanut, S13.Vegetarian protein products]
